# Supplementary material for: Assessment of Augmented Reality Glasses for Spatial Tracking and Intraoperative Annotation in Veterinary Surgery
Source: bioRxiv. 2025 Dec 29:2025.12.18.695281. Preprint. [Version 1] doi: 10.64898/2025.12.18.695281 (PMC12773008; doi:10.64898/2025.12.18.695281)
Supplement: Supplement 3 [file media-3.zip]

Archive with 10 entries (9 files):
- Dog_Scan/
- __MACOSX/._Dog_Scan
- Dog_Scan/Dog_Scan.jpg
- __MACOSX/Dog_Scan/._Dog_Scan.jpg
- Dog_Scan/.DS_Store
- __MACOSX/Dog_Scan/._.DS_Store
- Dog_Scan/Dog_Scan.obj
- __MACOSX/Dog_Scan/._Dog_Scan.obj
- Dog_Scan/Dog_Scan.mtl
- __MACOSX/Dog_Scan/._Dog_Scan.mtl
