# Supplementary material for: Assessment of Augmented Reality Glasses for Spatial Tracking and Intraoperative Annotation in Veterinary Surgery
Source: bioRxiv. 2025 Dec 29:2025.12.18.695281. Preprint. [Version 1] doi: 10.64898/2025.12.18.695281 (PMC12773008; doi:10.64898/2025.12.18.695281)
Supplement: Supplement 3 [file media-3.zip › Dog_Scan/Dog_Scan.obj]

mtllib 12_17_2024.mtl
v 0.031525 -0.173983 0.044969
v 0.035759 -0.175256 0.044263
v 0.032332 -0.175299 0.045506
v 0.033241 -0.172200 0.042346
v 0.030179 -0.175135 0.047815
v 0.031048 -0.172165 0.044651
v 0.033356 -0.169205 0.042218
v 0.029380 -0.172164 0.047808
v 0.030394 -0.169135 0.040469
v 0.031787 -0.169557 0.045143
v 0.031601 -0.175299 0.050514
v 0.035975 -0.169018 0.044165
v 0.032399 -0.176307 0.049314
v 0.030765 -0.172165 0.051770
v 0.029789 -0.170695 0.047578
v 0.034449 -0.168901 0.046914
v 0.030489 -0.169031 0.048044
v 0.032373 -0.168955 0.049712
v -0.053647 -0.219884 0.059826
v -0.050477 -0.222311 0.060719
v -0.052966 -0.222209 0.056768
v -0.051038 -0.220144 0.061562
v -0.030067 -0.171986 -0.060487
v -0.029416 -0.170276 -0.055807
v -0.032351 -0.169179 -0.057552
v -0.032659 -0.169031 -0.054200
v -0.033026 -0.169398 -0.061878
v -0.031153 -0.170500 -0.053197
v -0.033271 -0.165897 -0.055169
v -0.033046 -0.165852 -0.061764
v -0.033160 -0.169130 -0.050556
v -0.033194 -0.165897 -0.058320
v -0.033837 -0.165897 -0.051219
v -0.033583 -0.165897 -0.049545
v -0.034346 -0.172165 -0.081966
v -0.033783 -0.173077 -0.077534
v -0.035017 -0.172165 -0.078355
v -0.032047 -0.173458 -0.080143
v -0.034831 -0.168958 -0.081834
v -0.034057 -0.168843 -0.077650
v -0.034154 -0.172165 -0.085309
v -0.032920 -0.173517 -0.084489
v -0.035097 -0.169031 -0.085937
v -0.030980 -0.168628 -0.087405
v -0.035795 -0.251308 -0.113436
v -0.033767 -0.250518 -0.118932
v -0.036015 -0.247384 -0.116663
v -0.032792 -0.250545 -0.124213
v -0.034512 -0.247384 -0.119427
v -0.037931 -0.244305 -0.118098
v -0.033531 -0.247714 -0.125226
v -0.031802 -0.250518 -0.128917
v -0.035562 -0.245707 -0.120125
v -0.030894 -0.250926 -0.136033
v -0.031080 -0.250650 -0.132333
v -0.036637 -0.243766 -0.120943
v -0.032034 -0.247401 -0.129231
v -0.035240 -0.243975 -0.123814
v -0.040461 -0.240908 -0.116911
v -0.034163 -0.244250 -0.126724
v -0.030587 -0.247437 -0.132343
v -0.040096 -0.244276 -0.115682
v -0.036970 -0.237274 -0.122821
v -0.033095 -0.242221 -0.129629
v -0.034676 -0.239689 -0.126907
v -0.030684 -0.245925 -0.135984
v -0.031509 -0.244366 -0.131977
v -0.043377 -0.244332 -0.114060
v -0.041139 -0.237910 -0.116733
v -0.042981 -0.241105 -0.115006
v -0.037565 -0.234794 -0.122382
v -0.034536 -0.235067 -0.130288
v -0.033424 -0.239548 -0.131934
v -0.046392 -0.241173 -0.111859
v -0.043721 -0.237964 -0.113470
v -0.040357 -0.236065 -0.117315
v -0.033165 -0.237966 -0.133615
v -0.055326 -0.251630 -0.091651
v -0.046291 -0.244222 -0.111582
v -0.038304 -0.231741 -0.120040
v -0.036686 -0.231619 -0.124212
v -0.054493 -0.250611 -0.095289
v -0.045130 -0.246428 -0.111234
v -0.050970 -0.241669 -0.104353
v -0.048301 -0.237743 -0.106738
v -0.041825 -0.234847 -0.112999
v -0.040908 -0.231606 -0.112591
v -0.056447 -0.247451 -0.092810
v -0.048058 -0.247227 -0.106059
v -0.049309 -0.244250 -0.106685
v -0.044110 -0.234334 -0.108497
v -0.037298 -0.229275 -0.117516
v -0.033825 -0.229878 -0.122735
v -0.058091 -0.247384 -0.089942
v -0.054019 -0.249991 -0.098440
v -0.043916 -0.250149 -0.106862
v -0.051164 -0.244250 -0.104155
v -0.049772 -0.237702 -0.104170
v -0.045489 -0.232184 -0.105158
v -0.042133 -0.231814 -0.109305
v -0.039034 -0.229804 -0.114907
v -0.035562 -0.229557 -0.120125
v -0.032089 -0.229960 -0.125344
v -0.056866 -0.244317 -0.094134
v -0.051718 -0.249370 -0.101320
v -0.054899 -0.241045 -0.099580
v -0.052584 -0.236825 -0.099202
v -0.043758 -0.231713 -0.106757
v -0.038278 -0.228538 -0.110482
v -0.036083 -0.228565 -0.113044
v -0.057861 -0.244250 -0.089789
v -0.055214 -0.244250 -0.099321
v -0.053185 -0.244610 -0.102024
v -0.047662 -0.231817 -0.101825
v -0.041915 -0.228685 -0.104917
v -0.039594 -0.228754 -0.107751
v -0.056632 -0.240831 -0.096015
v -0.059223 -0.244250 -0.086931
v -0.048217 -0.251588 -0.101987
v -0.055358 -0.238239 -0.095652
v -0.043550 -0.228447 -0.102854
v -0.049058 -0.232251 -0.099178
v -0.035061 -0.228378 -0.109642
v -0.057106 -0.240630 -0.089184
v -0.051310 -0.233689 -0.096844
v -0.045236 -0.228545 -0.099516
v -0.040430 -0.227257 -0.099639
v -0.037183 -0.227795 -0.106203
v -0.054384 -0.236631 -0.093313
v -0.058166 -0.241053 -0.086227
v -0.042495 -0.227382 -0.098388
v -0.049459 -0.231659 -0.095573
v -0.054207 -0.237588 -0.087358
v -0.050313 -0.232959 -0.092296
v -0.044933 -0.228075 -0.095810
v -0.048956 -0.231362 -0.092660
v -0.050867 -0.234906 -0.088913
v -0.047717 -0.230252 -0.090471
v -0.132473 -0.246602 0.059979
v -0.129773 -0.247384 0.058115
v -0.130139 -0.249208 0.061636
v -0.109296 -0.170597 0.041624
v -0.107538 -0.169031 0.039530
v -0.104954 -0.172044 0.041269
v -0.103214 -0.168957 0.038188
v -0.107072 -0.172384 0.043104
v -0.104380 -0.165897 0.037366
v -0.100785 -0.172425 0.039758
v -0.102368 -0.166413 0.034927
v -0.102341 -0.173055 0.042487
v -0.098457 -0.175495 0.041993
v -0.099405 -0.172165 0.036912
v -0.098747 -0.174830 0.037239
v -0.097022 -0.178433 0.039191
v -0.095391 -0.178433 0.043346
v -0.098696 -0.174771 0.044433
v -0.037432 -0.172165 -0.077707
v -0.038128 -0.174298 -0.076661
v -0.039323 -0.172165 -0.077455
v -0.039865 -0.174466 -0.074051
v -0.115012 -0.248238 -0.033727
v -0.114123 -0.250463 -0.037684
v -0.117076 -0.250581 -0.031444
v -0.113576 -0.247836 -0.036512
v -0.109536 -0.250598 -0.045209
v -0.115697 -0.247384 -0.030394
v -0.117903 -0.248348 -0.022534
v -0.111836 -0.247855 -0.039118
v -0.113163 -0.244324 -0.034934
v -0.105800 -0.250496 -0.050214
v -0.107817 -0.247035 -0.045544
v -0.117882 -0.250111 -0.028200
v -0.111636 -0.244152 -0.037847
v -0.115627 -0.244239 -0.027002
v -0.117464 -0.247578 -0.025051
v -0.109688 -0.244160 -0.041619
v -0.112454 -0.241129 -0.035198
v -0.117940 -0.246377 -0.016065
v -0.115035 -0.240436 -0.026564
v -0.117313 -0.243670 -0.018606
v -0.107334 -0.242976 -0.044597
v -0.109808 -0.236172 -0.039484
v -0.112047 -0.237980 -0.035239
v -0.116407 -0.243563 -0.023470
v -0.113233 -0.234097 -0.029833
v -0.117483 -0.247384 -0.008650
v -0.116574 -0.240471 -0.010043
v -0.114795 -0.237981 -0.026029
v -0.115662 -0.238702 -0.021294
v -0.111162 -0.231613 -0.034835
v -0.117960 -0.249412 -0.003945
v -0.115833 -0.237434 -0.016903
v -0.108954 -0.229273 -0.038522
v -0.114253 -0.232999 -0.024842
v -0.112416 -0.228416 -0.029722
v -0.116353 -0.237870 -0.011053
v -0.110737 -0.228579 -0.034622
v -0.116572 -0.238623 -0.004379
v -0.116112 -0.233033 -0.011183
v -0.115530 -0.231292 -0.015158
v -0.109646 -0.224584 -0.034186
v -0.113934 -0.225260 -0.023527
v -0.111991 -0.224944 -0.028875
v -0.118233 -0.241425 0.004111
v -0.117861 -0.242628 -0.000216
v -0.115840 -0.231417 -0.004420
v -0.115951 -0.232269 -0.007567
v -0.114852 -0.225263 -0.017771
v -0.107448 -0.225217 -0.038503
v -0.118196 -0.248126 0.009231
v -0.117913 -0.244899 -0.000620
v -0.115320 -0.227970 -0.003638
v -0.115356 -0.226065 -0.011427
v -0.109656 -0.219257 -0.029527
v -0.105959 -0.220717 -0.037335
v -0.113709 -0.222311 -0.021542
v -0.112792 -0.222261 -0.024810
v -0.118119 -0.239695 0.009792
v -0.116088 -0.226772 0.000222
v -0.114766 -0.222258 -0.011227
v -0.108050 -0.219351 -0.032835
v -0.113990 -0.221181 -0.017858
v -0.118416 -0.246312 0.013000
v -0.118653 -0.232099 0.008938
v -0.118108 -0.237009 0.002492
v -0.117354 -0.228635 0.002507
v -0.106796 -0.216043 -0.032000
v -0.112559 -0.219531 -0.021690
v -0.104027 -0.211862 -0.033106
v -0.118962 -0.248321 0.016432
v -0.118827 -0.237523 0.012673
v -0.118446 -0.241115 0.012950
v -0.118792 -0.224984 0.008339
v -0.114947 -0.221536 -0.000359
v -0.113464 -0.217926 -0.002952
v -0.113848 -0.218906 -0.010789
v -0.107040 -0.212990 -0.028260
v -0.100694 -0.210441 -0.037318
v -0.110744 -0.213156 -0.015608
v -0.119337 -0.244250 0.016121
v -0.120638 -0.231234 0.013189
v -0.118573 -0.229141 0.007605
v -0.119608 -0.241115 0.015942
v -0.118086 -0.220378 0.005923
v -0.113699 -0.218203 -0.002395
v -0.109163 -0.212142 -0.020225
v -0.098633 -0.203227 -0.034186
v -0.119947 -0.247848 0.019497
v -0.120632 -0.244311 0.019025
v -0.120353 -0.237998 0.015355
v -0.121126 -0.234847 0.014932
v -0.118735 -0.222591 0.010217
v -0.119538 -0.225696 0.011898
v -0.116904 -0.218463 0.002944
v -0.114968 -0.216043 0.000206
v -0.113011 -0.212908 -0.002256
v -0.111823 -0.213443 -0.008980
v -0.110297 -0.211070 -0.012215
v -0.103845 -0.206117 -0.027380
v -0.106797 -0.209749 -0.024418
v -0.095969 -0.204252 -0.038959
v -0.101432 -0.204442 -0.030392
v -0.121616 -0.241115 0.018370
v -0.123037 -0.234847 0.017424
v -0.120232 -0.228579 0.012482
v -0.117914 -0.215462 0.005774
v -0.111883 -0.212997 -0.005270
v -0.106353 -0.206574 -0.020931
v -0.098205 -0.196675 -0.029221
v -0.099891 -0.200226 -0.029250
v -0.120673 -0.250518 0.022762
v -0.123089 -0.245602 0.023027
v -0.122550 -0.231713 0.017749
v -0.120850 -0.228579 0.015115
v -0.124727 -0.237981 0.020064
v -0.116942 -0.221052 0.013406
v -0.118183 -0.225445 0.015374
v -0.117120 -0.212365 0.002539
v -0.115232 -0.210378 -0.000540
v -0.113285 -0.209774 -0.002438
v -0.110869 -0.208995 -0.007048
v -0.108079 -0.203557 -0.010229
v -0.122438 -0.249993 0.027220
v -0.121454 -0.247384 0.022242
v -0.123968 -0.241115 0.020569
v -0.124412 -0.234847 0.020274
v -0.118881 -0.226977 0.016425
v -0.117434 -0.209927 0.007014
v -0.111175 -0.206640 -0.004799
v -0.109748 -0.206824 -0.008073
v -0.101908 -0.196991 -0.020665
v -0.106920 -0.201910 -0.012798
v -0.123000 -0.247354 0.024970
v -0.125979 -0.241115 0.022996
v -0.122270 -0.231807 0.021518
v -0.120239 -0.229323 0.018528
v -0.126236 -0.237981 0.022825
v -0.117176 -0.207300 0.002534
v -0.113672 -0.204166 -0.002761
v -0.103596 -0.199999 -0.019025
v -0.099453 -0.190238 -0.021390
v -0.107080 -0.200372 -0.009603
v -0.108951 -0.203506 -0.007083
v -0.125612 -0.247874 0.032866
v -0.126671 -0.244147 0.028090
v -0.125145 -0.234847 0.023551
v -0.117053 -0.202752 0.007224
v -0.115855 -0.206640 -0.000384
v -0.110893 -0.203265 -0.004911
v -0.103730 -0.196863 -0.015204
v -0.100598 -0.189439 -0.017465
v -0.106307 -0.200469 -0.012733
v -0.108416 -0.200372 -0.006727
v -0.128224 -0.241116 0.028099
v -0.125221 -0.234957 0.026407
v -0.115486 -0.200539 0.011146
v -0.116531 -0.199099 0.006954
v -0.115668 -0.201733 -0.000015
v -0.113651 -0.199863 -0.002795
v -0.102039 -0.194104 -0.017542
v -0.098790 -0.186365 -0.018928
v -0.105948 -0.196062 -0.008725
v -0.108293 -0.197238 -0.006646
v -0.129108 -0.243793 0.032527
v -0.127198 -0.237981 0.025949
v -0.116239 -0.198980 0.003203
v -0.110394 -0.195147 -0.004944
v -0.099003 -0.184471 -0.015591
v -0.103470 -0.193570 -0.011269
v -0.115744 -0.191349 0.006794
v -0.115704 -0.190348 0.003510
v -0.114962 -0.196699 -0.000037
v -0.113464 -0.197238 -0.002557
v -0.101619 -0.187820 -0.009729
v -0.096052 -0.181965 -0.018662
v -0.102753 -0.185981 -0.006740
v -0.107531 -0.194104 -0.006775
v -0.114828 -0.191736 0.011168
v -0.112990 -0.191871 -0.002260
v -0.099513 -0.184101 -0.011489
v -0.091996 -0.179985 -0.024202
v -0.095748 -0.178127 -0.012859
v -0.108406 -0.189897 -0.005098
v -0.113661 -0.182306 0.008652
v -0.114602 -0.187835 0.009993
v -0.114836 -0.189828 0.000470
v -0.110287 -0.190970 -0.004208
v -0.098580 -0.180100 -0.007908
v -0.091333 -0.178580 -0.023393
v -0.094051 -0.177899 -0.015992
v -0.105138 -0.185574 -0.005355
v -0.113988 -0.182177 0.003915
v -0.113259 -0.186954 0.012882
v -0.113127 -0.180216 0.001400
v -0.097007 -0.178804 -0.010430
v -0.092203 -0.175299 -0.014763
v -0.101378 -0.181567 -0.005810
v -0.109533 -0.182192 -0.003205
v -0.113050 -0.178350 0.008485
v -0.112157 -0.183072 -0.001735
v -0.096145 -0.175185 -0.006421
v -0.091090 -0.175861 -0.017570
v -0.093947 -0.175299 -0.012159
v -0.100442 -0.178060 -0.005280
v -0.112452 -0.175299 0.006275
v -0.112166 -0.178277 0.012605
v -0.112282 -0.181567 0.012943
v -0.110169 -0.175299 -0.000365
v -0.090401 -0.173398 -0.014004
v -0.092066 -0.173147 -0.010980
v -0.107472 -0.175229 -0.002631
v -0.111199 -0.173282 0.003304
v -0.111249 -0.172430 0.014706
v -0.112125 -0.171961 0.010246
v -0.110968 -0.183845 0.015747
v -0.098235 -0.172194 -0.004067
v -0.088078 -0.172674 -0.015325
v -0.104646 -0.174328 -0.003676
v -0.111457 -0.170210 0.006406
v -0.109168 -0.172212 0.000217
v -0.091767 -0.171493 -0.006982
v -0.093964 -0.171869 -0.004641
v -0.101225 -0.175299 -0.004456
v -0.086854 -0.168990 -0.010444
v -0.102486 -0.169731 -0.003383
v -0.110047 -0.168568 0.003553
v -0.110864 -0.166166 0.010154
v -0.094318 -0.168238 -0.002431
v -0.106185 -0.159886 0.002144
v -0.104827 -0.163777 -0.000613
v -0.109416 -0.162032 0.008096
v -0.098098 -0.164728 -0.003032
v -0.102235 -0.164350 -0.002284
v -0.106932 -0.157154 0.005503
v -0.095678 -0.160564 -0.002217
v -0.103907 -0.158954 0.000199
v -0.101755 -0.160898 -0.001842
v -0.109488 -0.154469 0.011353
v -0.104801 -0.155548 0.003395
v -0.098890 -0.159628 -0.002307
v -0.106706 -0.153335 0.007461
v -0.095920 -0.156494 -0.001114
v -0.101485 -0.153286 0.001655
v -0.099778 -0.156396 -0.001018
v -0.107812 -0.150273 0.011513
v -0.102500 -0.150226 0.004737
v -0.101938 -0.143380 0.008725
v -0.100347 -0.144748 0.006114
v -0.097282 -0.152858 0.000484
v -0.098718 -0.148923 0.003092
v -0.098121 -0.140660 0.007424
v -0.097502 -0.145816 0.004381
v -0.092518 -0.141157 0.004746
v -0.019948 -0.245261 -0.154910
v -0.022379 -0.247384 -0.156527
v -0.023881 -0.247384 -0.153762
v -0.019559 -0.247384 -0.158416
v -0.021940 -0.250518 -0.156236
v -0.023442 -0.250518 -0.153471
v -0.020770 -0.250675 -0.159221
v -0.022589 -0.172165 -0.060410
v -0.020726 -0.172111 -0.057553
v -0.022368 -0.168961 -0.058620
v -0.022673 -0.169031 -0.060284
v -0.040127 -0.170118 -0.046492
v -0.034522 -0.170302 -0.047907
v -0.034140 -0.172126 -0.048805
v -0.036370 -0.168854 -0.045579
v -0.033160 -0.169130 -0.050556
v -0.042764 -0.170928 -0.047239
v -0.038103 -0.166177 -0.041893
v -0.033480 -0.165897 -0.047217
v -0.033583 -0.165897 -0.049545
v -0.036382 -0.175205 -0.051394
v -0.046662 -0.165514 -0.041407
v -0.034092 -0.165548 -0.043860
v -0.037703 -0.177313 -0.053533
v -0.032733 -0.175685 -0.050933
v -0.050533 -0.166110 -0.041909
v -0.043368 -0.175218 -0.052250
v -0.032752 -0.181548 -0.056382
v -0.030320 -0.172165 -0.048977
v -0.047102 -0.170109 -0.046229
v -0.052352 -0.162686 -0.038560
v -0.037553 -0.181606 -0.057534
v -0.029535 -0.175299 -0.049970
v -0.029626 -0.181967 -0.055492
v -0.052920 -0.168584 -0.043459
v -0.055952 -0.165370 -0.040247
v -0.046825 -0.175017 -0.051543
v -0.043591 -0.181467 -0.057846
v -0.033309 -0.185287 -0.060800
v -0.028543 -0.177272 -0.051461
v -0.027911 -0.178433 -0.052412
v -0.029642 -0.187095 -0.061419
v -0.050281 -0.171910 -0.047331
v -0.045198 -0.178350 -0.055112
v -0.037527 -0.184887 -0.061198
v -0.026283 -0.174200 -0.049951
v -0.026866 -0.181481 -0.054149
v -0.023744 -0.184469 -0.055741
v -0.055796 -0.175119 -0.048176
v -0.058803 -0.167265 -0.040841
v -0.050301 -0.179472 -0.054831
v -0.046611 -0.182558 -0.059061
v -0.047927 -0.180577 -0.056800
v -0.026689 -0.196346 -0.067759
v -0.035309 -0.188659 -0.063991
v -0.025522 -0.175199 -0.053240
v -0.024203 -0.178433 -0.052885
v -0.022496 -0.187717 -0.058966
v -0.057090 -0.180880 -0.053184
v -0.044380 -0.188061 -0.064584
v -0.024272 -0.190530 -0.062869
v -0.039837 -0.186663 -0.062911
v -0.023147 -0.181567 -0.053914
v -0.026023 -0.187958 -0.060908
v -0.018615 -0.184771 -0.055006
v -0.055045 -0.185335 -0.059438
v -0.052118 -0.188160 -0.063242
v -0.031068 -0.196878 -0.069516
v -0.036824 -0.192518 -0.068115
v -0.022462 -0.176970 -0.054944
v -0.020351 -0.181319 -0.053659
v -0.017146 -0.187298 -0.056969
v -0.043985 -0.191858 -0.067966
v -0.040786 -0.190828 -0.067230
v -0.024580 -0.175299 -0.056353
v -0.018788 -0.190589 -0.060466
v -0.014408 -0.188207 -0.056785
v -0.038593 -0.194572 -0.070113
v -0.127145 -0.247556 0.048320
v -0.126714 -0.250598 0.045149
v -0.125348 -0.250320 0.037713
v -0.126349 -0.249634 0.041672
v -0.129491 -0.250518 0.058303
v -0.129164 -0.249946 0.054969
v -0.127958 -0.247384 0.051794
v -0.127536 -0.247360 0.044713
v -0.123907 -0.250690 0.032658
v -0.129265 -0.250518 0.060322
v -0.128603 -0.244250 0.051365
v -0.129746 -0.241043 0.049941
v -0.122438 -0.249993 0.027220
v -0.127824 -0.246908 0.036820
v -0.129880 -0.244109 0.038828
v -0.130538 -0.241115 0.045872
v -0.125612 -0.247874 0.032866
v -0.131082 -0.241186 0.039491
v -0.129535 -0.243622 0.054652
v -0.130579 -0.237981 0.045855
v -0.129614 -0.244250 0.035635
v -0.129108 -0.243793 0.032527
v -0.130948 -0.243992 0.057334
v -0.129939 -0.237981 0.050275
v -0.129897 -0.241097 0.032965
v -0.131547 -0.241115 0.056935
v -0.129992 -0.237404 0.054289
v -0.130682 -0.237817 0.041488
v -0.129137 -0.234799 0.050556
v -0.129948 -0.237981 0.035412
v -0.132472 -0.244250 0.059484
v -0.129349 -0.234661 0.054764
v -0.129278 -0.234712 0.045482
v -0.128224 -0.241116 0.028099
v -0.128121 -0.237742 0.029569
v -0.132234 -0.238045 0.059436
v -0.133712 -0.241115 0.059259
v -0.129795 -0.231713 0.058101
v -0.128463 -0.234812 0.039968
v -0.128079 -0.235135 0.036656
v -0.126021 -0.228610 0.049611
v -0.127367 -0.231664 0.048412
v -0.126287 -0.234861 0.033268
v -0.131228 -0.231713 0.060912
v -0.133628 -0.244250 0.059315
v -0.127551 -0.225884 0.059350
v -0.126618 -0.231733 0.045060
v -0.126324 -0.228021 0.052929
v -0.127198 -0.237981 0.025949
v -0.125031 -0.234812 0.031155
v -0.133377 -0.241115 0.060845
v -0.131122 -0.229249 0.062763
v -0.130722 -0.228579 0.061249
v -0.126122 -0.226240 0.056847
v -0.125815 -0.233787 0.038162
v -0.124724 -0.231648 0.042039
v -0.124079 -0.234366 0.035553
v -0.125042 -0.225445 0.049970
v -0.125221 -0.234957 0.026407
v -0.122531 -0.234872 0.033006
v -0.131725 -0.237917 0.064003
v -0.133660 -0.244250 0.061271
v -0.129870 -0.225893 0.061912
v -0.125179 -0.222311 0.057408
v -0.122648 -0.228976 0.044718
v -0.124327 -0.227978 0.046575
v -0.124734 -0.222803 0.053417
v -0.131848 -0.241214 0.064242
v -0.131502 -0.237985 0.068933
v -0.132398 -0.244250 0.064212
v -0.127725 -0.220838 0.062665
v -0.126473 -0.222290 0.060308
v -0.122273 -0.222525 0.049593
v -0.130845 -0.231655 0.068519
v -0.130812 -0.225445 0.064953
v -0.130167 -0.220852 0.066193
v -0.124896 -0.219177 0.057596
v -0.123904 -0.219177 0.054492
v -0.130543 -0.244250 0.067901
v -0.131034 -0.241273 0.068601
v -0.130894 -0.234531 0.074410
v -0.131100 -0.228932 0.071662
v -0.131689 -0.247324 0.064327
v -0.127327 -0.216037 0.064153
v -0.125340 -0.215996 0.060452
v -0.129477 -0.247792 0.066299
v -0.130173 -0.241147 0.072930
v -0.130933 -0.237997 0.073853
v -0.130811 -0.232070 0.075185
v -0.131588 -0.225682 0.071673
v -0.131339 -0.222307 0.069301
v -0.130423 -0.216043 0.068976
v -0.124192 -0.215798 0.058064
v -0.129052 -0.244503 0.070124
v -0.129902 -0.238116 0.077434
v -0.130355 -0.231713 0.079714
v -0.131257 -0.228217 0.076949
v -0.132849 -0.222472 0.075979
v -0.132691 -0.219308 0.074551
v -0.123761 -0.212620 0.062843
v -0.126999 -0.212490 0.067490
v -0.122357 -0.216015 0.055477
v -0.121338 -0.212976 0.060242
v -0.128466 -0.241360 0.076195
v -0.130573 -0.234847 0.079749
v -0.129255 -0.239578 0.077282
v -0.130764 -0.213545 0.072995
v -0.129310 -0.212489 0.069735
v -0.128691 -0.238521 0.081864
v -0.129359 -0.234156 0.083608
v -0.132077 -0.225348 0.079600
v -0.133048 -0.216825 0.078185
v -0.122641 -0.209851 0.067472
v -0.132766 -0.216440 0.075726
v -0.127235 -0.209774 0.071098
v -0.129856 -0.228334 0.084270
v -0.132825 -0.222345 0.079261
v -0.130295 -0.225597 0.088367
v -0.125900 -0.208376 0.071938
v -0.131472 -0.212999 0.075013
v -0.127776 -0.235064 0.085901
v -0.128259 -0.231956 0.087673
v -0.132578 -0.213924 0.081814
v -0.132580 -0.212908 0.078835
v -0.122186 -0.204359 0.070863
v -0.130291 -0.209705 0.076449
v -0.127425 -0.207720 0.074904
v -0.125206 -0.238086 0.087601
v -0.130659 -0.219740 0.090322
v -0.123203 -0.205489 0.073780
v -0.131391 -0.209561 0.080249
v -0.126705 -0.234073 0.090800
v -0.130346 -0.222358 0.090188
v -0.131356 -0.212929 0.086740
v -0.128018 -0.206180 0.077946
v -0.122374 -0.203433 0.077876
v -0.128084 -0.227693 0.092976
v -0.129192 -0.223066 0.093100
v -0.131634 -0.209842 0.083727
v -0.130348 -0.213237 0.091400
v -0.129104 -0.205685 0.081286
v -0.125344 -0.231606 0.094704
v -0.128936 -0.222311 0.093776
v -0.130101 -0.209689 0.089326
v -0.129124 -0.216874 0.094121
v -0.124358 -0.202799 0.080613
v -0.124926 -0.234847 0.093407
v -0.126111 -0.228579 0.095189
v -0.130117 -0.206641 0.084237
v -0.129003 -0.212951 0.094059
v -0.128815 -0.206290 0.089543
v -0.126101 -0.202960 0.083208
v -0.126796 -0.222311 0.096217
v -0.127221 -0.203576 0.085762
v -0.124577 -0.202133 0.087365
v -0.127062 -0.219143 0.096625
v -0.126119 -0.203667 0.090313
v -0.077110 -0.176955 0.066802
v -0.076181 -0.178433 0.065405
v -0.074591 -0.178356 0.068674
v -0.076237 -0.180211 0.071147
v -0.077750 -0.178433 0.070141
v -0.079795 -0.178433 0.072545
v -0.077679 -0.182043 0.073109
v -0.078954 -0.181567 0.073104
v -0.081299 -0.181567 0.075309
v -0.081281 -0.178433 0.075321
v -0.079890 -0.184836 0.076072
v -0.079444 -0.175343 0.073086
v -0.083004 -0.181567 0.077939
v -0.082546 -0.178433 0.078243
v -0.083063 -0.184701 0.077899
v -0.080991 -0.187898 0.078293
v -0.084711 -0.181567 0.080567
v -0.082296 -0.187835 0.078409
v -0.085676 -0.184701 0.079925
v -0.087451 -0.184889 0.082509
v -0.085790 -0.187835 0.079858
v -0.088283 -0.187835 0.081955
v -0.104074 -0.206630 0.022474
v -0.102362 -0.208672 0.019886
v -0.101489 -0.208068 0.024232
v -0.041966 -0.215997 0.053384
v -0.042347 -0.217971 0.059815
v -0.045990 -0.216041 0.060963
v -0.039381 -0.218929 0.057962
v -0.052655 -0.186130 0.076694
v -0.051338 -0.196728 0.078728
v -0.049095 -0.190082 0.080297
v -0.055086 -0.188292 0.073703
v -0.049384 -0.202040 0.081478
v -0.050694 -0.184607 0.078291
v -0.054949 -0.184556 0.074259
v -0.046585 -0.200256 0.083365
v -0.050832 -0.180855 0.078516
v -0.045473 -0.186362 0.081486
v -0.057615 -0.187858 0.068970
v -0.053733 -0.178977 0.076878
v -0.046322 -0.203506 0.083695
v -0.046461 -0.197238 0.082974
v -0.047618 -0.180424 0.079889
v -0.046165 -0.192028 0.082400
v -0.057282 -0.182818 0.071159
v -0.056560 -0.181007 0.073275
v -0.043573 -0.209688 0.084508
v -0.046469 -0.206099 0.083758
v -0.043005 -0.195073 0.083512
v -0.048347 -0.175299 0.080149
v -0.051933 -0.172761 0.079834
v -0.042290 -0.188446 0.082567
v -0.058412 -0.184627 0.066908
v -0.054893 -0.172172 0.078490
v -0.049350 -0.206640 0.081536
v -0.058502 -0.178007 0.071989
v -0.058871 -0.179673 0.067880
v -0.057064 -0.172195 0.076395
v -0.046581 -0.209536 0.084022
v -0.051010 -0.206640 0.078494
v -0.049566 -0.209774 0.081983
v -0.048131 -0.171381 0.080134
v -0.051946 -0.168622 0.079653
v -0.060333 -0.181567 0.064218
v -0.054877 -0.169031 0.078648
v -0.044010 -0.212545 0.085131
v -0.050371 -0.210770 0.080922
v -0.059439 -0.172142 0.073085
v -0.060665 -0.178433 0.064716
v -0.057519 -0.167461 0.076847
v -0.047487 -0.212908 0.084516
v -0.051150 -0.209737 0.078450
v -0.049862 -0.213185 0.082287
v -0.060424 -0.174867 0.070236
v -0.048231 -0.217635 0.085566
v -0.051224 -0.214284 0.079306
v -0.062801 -0.172087 0.068688
v -0.061390 -0.169031 0.071463
v -0.051995 -0.221705 0.080001
v -0.050991 -0.222295 0.084205
v -0.048553 -0.222335 0.086279
v -0.053923 -0.226170 0.083013
v -0.051948 -0.225394 0.085623
v -0.045651 -0.222704 0.087335
v -0.054131 -0.225962 0.078410
v -0.049803 -0.228291 0.088916
v -0.045622 -0.225445 0.088310
v -0.056538 -0.231112 0.083789
v -0.053605 -0.228622 0.088037
v -0.055349 -0.231956 0.079047
v -0.057484 -0.231539 0.087895
v -0.050937 -0.231713 0.089701
v -0.059133 -0.234965 0.085508
v -0.053479 -0.231713 0.074995
v -0.055074 -0.231713 0.090262
v -0.053261 -0.231713 0.090198
v -0.057184 -0.234847 0.080059
v -0.057165 -0.234774 0.076430
v -0.050905 -0.225567 0.072888
v -0.058834 -0.233400 0.090255
v -0.056183 -0.234427 0.092201
v -0.052509 -0.234847 0.090698
v -0.058845 -0.236634 0.078954
v -0.055373 -0.234185 0.073736
v -0.051886 -0.231646 0.072264
v -0.061062 -0.235087 0.089174
v -0.061646 -0.238686 0.083553
v -0.059718 -0.233229 0.074609
v -0.053636 -0.234229 0.071126
v -0.061165 -0.237981 0.084939
v -0.060489 -0.234923 0.092743
v -0.061115 -0.235284 0.076082
v -0.061454 -0.237008 0.077218
v -0.058231 -0.232213 0.071834
v -0.051900 -0.233916 0.068517
v -0.063616 -0.238333 0.087073
v -0.063179 -0.236152 0.091128
v -0.063882 -0.238263 0.080306
v -0.050595 -0.231713 0.069386
v -0.065414 -0.238344 0.089641
v -0.062278 -0.237818 0.095572
v -0.066662 -0.238903 0.085046
v -0.050102 -0.231747 0.065907
v -0.068398 -0.239581 0.087656
v -0.064916 -0.236935 0.093737
v -0.068146 -0.234837 0.079697
v -0.070321 -0.238054 0.086217
v -0.070597 -0.238128 0.090486
v -0.066001 -0.238128 0.095440
v -0.067399 -0.238070 0.092085
v -0.067686 -0.236614 0.080788
v -0.070719 -0.234847 0.082347
v -0.074810 -0.231890 0.086741
v -0.069533 -0.238086 0.094430
v -0.073926 -0.232436 0.084101
v -0.071887 -0.236405 0.092810
v -0.050220 -0.228579 0.069635
v -0.122357 -0.216015 0.055477
v -0.119188 -0.215459 0.056601
v -0.120397 -0.219541 0.053230
v -0.121338 -0.212976 0.060242
v -0.117939 -0.217383 0.054797
v -0.123904 -0.219177 0.054492
v -0.117741 -0.212883 0.058570
v -0.116396 -0.218855 0.051958
v -0.122273 -0.222525 0.049593
v -0.119982 -0.210211 0.064392
v -0.115364 -0.212900 0.056395
v -0.115023 -0.216043 0.052871
v -0.117779 -0.222311 0.051038
v -0.118700 -0.224377 0.049916
v -0.123761 -0.212620 0.062843
v -0.115092 -0.208101 0.060923
v -0.113163 -0.213508 0.053904
v -0.113478 -0.218979 0.047275
v -0.117047 -0.229190 0.048015
v -0.122641 -0.209851 0.067472
v -0.116009 -0.206787 0.063781
v -0.111592 -0.210663 0.056910
v -0.115939 -0.222311 0.048498
v -0.116239 -0.225445 0.048298
v -0.120119 -0.228579 0.046575
v -0.119131 -0.206640 0.065196
v -0.111571 -0.207285 0.061994
v -0.108389 -0.212615 0.051298
v -0.109845 -0.215908 0.047872
v -0.114392 -0.222311 0.045763
v -0.114344 -0.228530 0.045932
v -0.119139 -0.231660 0.045135
v -0.124327 -0.227978 0.046575
v -0.121766 -0.206640 0.067207
v -0.113834 -0.205557 0.065568
v -0.117567 -0.203506 0.065372
v -0.107674 -0.209970 0.056759
v -0.111217 -0.218978 0.044110
v -0.112245 -0.222246 0.042286
v -0.115520 -0.231860 0.045321
v -0.122648 -0.228976 0.044718
v -0.122186 -0.204359 0.070863
v -0.122298 -0.203506 0.066853
v -0.116286 -0.203506 0.067089
v -0.120089 -0.203506 0.064558
v -0.106698 -0.208138 0.061761
v -0.104766 -0.212023 0.052032
v -0.104789 -0.215921 0.045649
v -0.108026 -0.216274 0.046113
v -0.112603 -0.232244 0.041593
v -0.121156 -0.231713 0.042476
v -0.117743 -0.234497 0.043005
v -0.116614 -0.203410 0.069839
v -0.117966 -0.202131 0.065971
v -0.102989 -0.211048 0.054616
v -0.109624 -0.218784 0.041406
v -0.112455 -0.228638 0.043255
v -0.115055 -0.234847 0.041557
v -0.120596 -0.233535 0.041635
v -0.124724 -0.231648 0.042039
v -0.119702 -0.200933 0.068580
v -0.100544 -0.216866 0.044835
v -0.104340 -0.217810 0.040027
v -0.106775 -0.219134 0.037762
v -0.108674 -0.222311 0.038273
v -0.110631 -0.228449 0.040891
v -0.113302 -0.234847 0.038959
v -0.120198 -0.234847 0.041035
v -0.116093 -0.236442 0.040225
v -0.097538 -0.216497 0.046940
v -0.110005 -0.231778 0.037191
v -0.123206 -0.232776 0.039898
v -0.096167 -0.215520 0.049932
v -0.098083 -0.218503 0.040635
v -0.105627 -0.219354 0.036536
v -0.106981 -0.222311 0.035635
v -0.108582 -0.225445 0.038335
v -0.111541 -0.234742 0.035689
v -0.108874 -0.228579 0.038140
v -0.125815 -0.233787 0.038162
v -0.118528 -0.237656 0.038526
v -0.122159 -0.235069 0.037096
v -0.091263 -0.216489 0.050178
v -0.094092 -0.218074 0.044031
v -0.094469 -0.219887 0.035739
v -0.101127 -0.219079 0.034149
v -0.107391 -0.225445 0.035363
v -0.111859 -0.237486 0.034348
v -0.108770 -0.231316 0.034121
v -0.115565 -0.237981 0.037453
v -0.102894 -0.220412 0.031811
v -0.105363 -0.222311 0.032947
v -0.106109 -0.225445 0.032451
v -0.107091 -0.228372 0.032596
v -0.124079 -0.234366 0.035553
v -0.117124 -0.238781 0.036416
v -0.119563 -0.237752 0.034793
v -0.098066 -0.220104 0.030551
v -0.107945 -0.231713 0.031230
v -0.122531 -0.234872 0.033006
v -0.090233 -0.222484 0.029292
v -0.100591 -0.222097 0.028365
v -0.103444 -0.222311 0.030460
v -0.104896 -0.228195 0.029253
v -0.106124 -0.231713 0.028677
v -0.091693 -0.222740 0.028158
v -0.096705 -0.222168 0.027173
v -0.104431 -0.225445 0.029803
v -0.089400 -0.224326 0.023447
v -0.098847 -0.224901 0.025734
v -0.103178 -0.231802 0.026963
v -0.102077 -0.225445 0.027605
v -0.094534 -0.224041 0.025094
v -0.087284 -0.223343 0.026189
v -0.095957 -0.225445 0.024148
v -0.102385 -0.228579 0.027400
v -0.092885 -0.225515 0.022785
v -0.097636 -0.228386 0.024428
v -0.099178 -0.228579 0.025769
v -0.099176 -0.231713 0.025770
v -0.089814 -0.228226 0.017249
v -0.094653 -0.228579 0.021251
v -0.101489 -0.234105 0.024232
v -0.093377 -0.229082 0.017951
v -0.097493 -0.231763 0.023924
v -0.095606 -0.231653 0.021017
v -0.099753 -0.234111 0.021622
v -0.048851 -0.219238 0.071389
v -0.050836 -0.213175 0.072645
v -0.048133 -0.216043 0.068148
v -0.050452 -0.216043 0.073245
v -0.048179 -0.212908 0.067228
v -0.049892 -0.219195 0.066089
v -0.050981 -0.216043 0.076658
v -0.050701 -0.218984 0.077850
v -0.048205 -0.212615 0.063207
v -0.049097 -0.209774 0.066617
v -0.047380 -0.216043 0.063995
v -0.051270 -0.212908 0.076465
v -0.050851 -0.222311 0.076744
v -0.050432 -0.209860 0.069463
v -0.047274 -0.219177 0.064066
v -0.051224 -0.214284 0.079306
v -0.051150 -0.209737 0.078450
v -0.051995 -0.221705 0.080001
v -0.044092 -0.219184 0.062407
v -0.048361 -0.221843 0.063197
v -0.054131 -0.225962 0.078410
v -0.045098 -0.222311 0.063950
v -0.042357 -0.226314 0.048515
v -0.040302 -0.225427 0.050564
v -0.041365 -0.225445 0.047024
v -0.044093 -0.225927 0.051125
v -0.039585 -0.223209 0.050233
v -0.044967 -0.226552 0.046779
v -0.047073 -0.225469 0.049415
v -0.043298 -0.227008 0.055376
v -0.039427 -0.225114 0.054450
v -0.038402 -0.222311 0.054499
v -0.048377 -0.225445 0.052066
v -0.040611 -0.226835 0.057206
v -0.037399 -0.222311 0.058037
v -0.038452 -0.225263 0.059370
v -0.042347 -0.227064 0.059815
v -0.044956 -0.227219 0.058079
v -0.037320 -0.222311 0.059395
v -0.038001 -0.220023 0.058942
v -0.039534 -0.225614 0.061687
v -0.043828 -0.225582 0.062594
v -0.038381 -0.222311 0.062454
v -0.040734 -0.225445 0.063050
v -0.041571 -0.222311 0.063994
v -0.041044 -0.222311 0.045932
v -0.042843 -0.225745 0.043874
v -0.040646 -0.218973 0.048450
v -0.042199 -0.222311 0.042620
v -0.043352 -0.217758 0.044685
v -0.044611 -0.222458 0.039539
v -0.042757 -0.216149 0.048351
v -0.039083 -0.219492 0.054609
v -0.044967 -0.215126 0.046779
v -0.044780 -0.219177 0.040840
v -0.044271 -0.212980 0.051246
v -0.046864 -0.212908 0.044911
v -0.045804 -0.212908 0.048037
v -0.046787 -0.215970 0.041365
v -0.045512 -0.212153 0.054197
v -0.049992 -0.216043 0.037357
v -0.046971 -0.210169 0.049491
v -0.048320 -0.209752 0.045131
v -0.049133 -0.211918 0.039880
v -0.049359 -0.219378 0.036407
v -0.046797 -0.214842 0.060955
v -0.047870 -0.209193 0.052357
v -0.049464 -0.209767 0.040197
v -0.052501 -0.212908 0.035471
v -0.051287 -0.218952 0.033619
v -0.047493 -0.209680 0.056303
v -0.050143 -0.206286 0.048472
v -0.050585 -0.207145 0.043340
v -0.050526 -0.209774 0.038160
v -0.050002 -0.206522 0.054623
v -0.051182 -0.207885 0.039109
v -0.054712 -0.213576 0.033137
v -0.053098 -0.209774 0.036369
v -0.048820 -0.206640 0.058808
v -0.050718 -0.203506 0.054656
v -0.052918 -0.205364 0.041621
v -0.054146 -0.216043 0.032285
v -0.048906 -0.209676 0.063374
v -0.051231 -0.204026 0.050536
v -0.057173 -0.210165 0.033377
v -0.053819 -0.219177 0.031795
v -0.057135 -0.216109 0.031208
v -0.048830 -0.203506 0.063031
v -0.048829 -0.203506 0.058916
v -0.054353 -0.206640 0.038255
v -0.057818 -0.212908 0.032146
v -0.049344 -0.206640 0.064674
v -0.056896 -0.206640 0.036419
v -0.060512 -0.212908 0.030538
v -0.060773 -0.209774 0.030930
v -0.050032 -0.206193 0.065996
v -0.050280 -0.199705 0.061697
v -0.058887 -0.207524 0.033753
v -0.060384 -0.215933 0.030041
v -0.051877 -0.206645 0.068476
v -0.051004 -0.203506 0.065349
v -0.049169 -0.200073 0.058880
v -0.063145 -0.212908 0.028837
v -0.064124 -0.206459 0.030521
v -0.053399 -0.203506 0.067520
v -0.052688 -0.200058 0.064228
v -0.065366 -0.210488 0.027923
v -0.065945 -0.216043 0.027388
v -0.053794 -0.203727 0.071213
v -0.051301 -0.207360 0.073119
v -0.054281 -0.200372 0.066933
v -0.053423 -0.197238 0.063739
v -0.068554 -0.216043 0.025651
v -0.068624 -0.207083 0.027427
v -0.054543 -0.197499 0.066805
v -0.069176 -0.211699 0.025501
v -0.052721 -0.203268 0.075466
v -0.054435 -0.199264 0.070727
v -0.051437 -0.206640 0.076354
v -0.055254 -0.193932 0.062380
v -0.071162 -0.216043 0.023914
v -0.051010 -0.206640 0.078494
v -0.056305 -0.191409 0.068893
v -0.055370 -0.194104 0.066209
v -0.053170 -0.198965 0.075561
v -0.054913 -0.193010 0.073050
v -0.057073 -0.190941 0.065052
v -0.051295 -0.200364 0.078923
v -0.054002 -0.194104 0.074647
v -0.055086 -0.188292 0.073703
v -0.059729 -0.189654 0.063309
v -0.049384 -0.202040 0.081478
v -0.051338 -0.196728 0.078728
v -0.054247 -0.191218 0.074607
v -0.057615 -0.187858 0.068970
v -0.099664 -0.168949 0.055437
v -0.100595 -0.171189 0.051178
v -0.096579 -0.171375 0.054877
v -0.078153 -0.174924 0.069077
v -0.078473 -0.175299 0.065895
v -0.078161 -0.172165 0.068381
v -0.077333 -0.182788 0.060838
v -0.078015 -0.172165 0.069964
v -0.080003 -0.171575 0.065493
v -0.078184 -0.169031 0.068416
v -0.077023 -0.169167 0.074737
v -0.076888 -0.169031 0.071181
v -0.078430 -0.165487 0.068254
v -0.108766 -0.156969 0.057404
v -0.106466 -0.159628 0.060003
v -0.106848 -0.156494 0.060577
v -0.105739 -0.162661 0.059015
v -0.104421 -0.156494 0.062587
v -0.106617 -0.153360 0.060230
v -0.106963 -0.164237 0.054732
v -0.108427 -0.153349 0.057266
v -0.109475 -0.159854 0.052903
v -0.104629 -0.165956 0.056248
v -0.110144 -0.156493 0.053348
v -0.108650 -0.162483 0.052748
v -0.104536 -0.168467 0.051117
v -0.109499 -0.152885 0.052971
v -0.107449 -0.165790 0.050323
v -0.109968 -0.161838 0.048588
v -0.110579 -0.156494 0.048753
v -0.100595 -0.171189 0.051178
v -0.109974 -0.153870 0.048702
v -0.106947 -0.150151 0.054609
v -0.105943 -0.169379 0.047901
v -0.101468 -0.172776 0.046832
v -0.107344 -0.150399 0.050452
v -0.109020 -0.165897 0.046866
v -0.109761 -0.159628 0.045079
v -0.109661 -0.156494 0.045146
v -0.108692 -0.153328 0.046209
v -0.109344 -0.162762 0.045356
v -0.108475 -0.170494 0.046032
v -0.105387 -0.150542 0.047989
v -0.109495 -0.165897 0.045256
v -0.107933 -0.162683 0.042477
v -0.107460 -0.156494 0.042846
v -0.106608 -0.153802 0.043720
v -0.109996 -0.169031 0.044923
v -0.104077 -0.151877 0.045096
v -0.109284 -0.165924 0.041632
v -0.109296 -0.170597 0.041624
v -0.110595 -0.169031 0.043577
v -0.107332 -0.165897 0.039166
v -0.105715 -0.156494 0.041900
v -0.102271 -0.153434 0.042640
v -0.107651 -0.172165 0.044809
v -0.109788 -0.169031 0.041297
v -0.106249 -0.162762 0.039887
v -0.107538 -0.169031 0.039530
v -0.104541 -0.157798 0.040747
v -0.107072 -0.172384 0.043104
v -0.104380 -0.165897 0.037366
v -0.100718 -0.156321 0.039803
v -0.103231 -0.159605 0.038131
v -0.104509 -0.162762 0.037280
v -0.103013 -0.162762 0.034511
v -0.100553 -0.156737 0.035862
v -0.102456 -0.159628 0.034882
v -0.102368 -0.166413 0.034927
v -0.099195 -0.153302 0.037576
v -0.102922 -0.160565 0.031742
v -0.102945 -0.156170 0.032057
v -0.100852 -0.153017 0.035437
v -0.101921 -0.165675 0.031294
v -0.104770 -0.159510 0.029469
v -0.103936 -0.165554 0.027707
v -0.099405 -0.172165 0.036912
v -0.104255 -0.150301 0.033764
v -0.105950 -0.153874 0.030744
v -0.104193 -0.163008 0.028251
v -0.100875 -0.169697 0.028967
v -0.099365 -0.171503 0.032635
v -0.104590 -0.147092 0.034550
v -0.107760 -0.156661 0.027719
v -0.102800 -0.172145 0.025792
v -0.108500 -0.162808 0.023348
v -0.098508 -0.175299 0.033744
v -0.106340 -0.148192 0.031861
v -0.108148 -0.153440 0.028212
v -0.109332 -0.157826 0.025184
v -0.099138 -0.172165 0.029561
v -0.105471 -0.172806 0.022913
v -0.100036 -0.172165 0.027706
v -0.107590 -0.168967 0.022026
v -0.098294 -0.175299 0.030424
v -0.098747 -0.174830 0.037239
v -0.108118 -0.150226 0.028537
v -0.105800 -0.143090 0.032630
v -0.109537 -0.152136 0.025303
v -0.102257 -0.175299 0.025385
v -0.099677 -0.175299 0.027166
v -0.110347 -0.159996 0.021339
v -0.098703 -0.178118 0.030467
v -0.097914 -0.178643 0.035422
v -0.108038 -0.146298 0.027556
v -0.110613 -0.155571 0.021843
v -0.101809 -0.178839 0.025241
v -0.108795 -0.173200 0.018742
v -0.109412 -0.168392 0.018995
v -0.097022 -0.178433 0.039191
v -0.105173 -0.140077 0.032382
v -0.109746 -0.150226 0.022503
v -0.099921 -0.178433 0.027533
v -0.104363 -0.179977 0.023003
v -0.107081 -0.175299 0.020622
v -0.111140 -0.160588 0.017318
v -0.099064 -0.181567 0.031903
v -0.097966 -0.181468 0.035226
v -0.107639 -0.143485 0.024603
v -0.105968 -0.139752 0.028844
v -0.110538 -0.153449 0.018702
v -0.099990 -0.181567 0.028505
v -0.103878 -0.186260 0.022374
v -0.107150 -0.178469 0.020810
v -0.111249 -0.172430 0.014706
v -0.110696 -0.167588 0.014954
v -0.111061 -0.157013 0.014849
v -0.095641 -0.181290 0.039279
v -0.102823 -0.133618 0.034201
v -0.109684 -0.149623 0.018761
v -0.099916 -0.185260 0.028400
v -0.102402 -0.190187 0.023578
v -0.106887 -0.181870 0.021056
v -0.108775 -0.181440 0.019077
v -0.110856 -0.162881 0.012865
v -0.111230 -0.159624 0.014835
v -0.098827 -0.184701 0.031546
v -0.097434 -0.184866 0.034568
v -0.095258 -0.184701 0.037498
v -0.094006 -0.181567 0.041275
v -0.110288 -0.153261 0.014768
v -0.109336 -0.150226 0.015247
v -0.105964 -0.190970 0.019641
v -0.106266 -0.187835 0.020095
v -0.110968 -0.183845 0.015747
v -0.112125 -0.171961 0.010246
v -0.110864 -0.166166 0.010154
v -0.109416 -0.162032 0.008096
v -0.092831 -0.184701 0.039509
v -0.095391 -0.178433 0.043346
v -0.109488 -0.154469 0.011353
v -0.107673 -0.146473 0.016669
v -0.098065 -0.187870 0.030287
v -0.099933 -0.190970 0.027551
v -0.104562 -0.195436 0.021953
v -0.109327 -0.187272 0.017384
v -0.095905 -0.188696 0.032036
v -0.094093 -0.187688 0.035750
v -0.089536 -0.186412 0.041597
v -0.097122 -0.175401 0.045959
v -0.107812 -0.150273 0.011513
v -0.097667 -0.190970 0.029803
v -0.099574 -0.194104 0.027011
v -0.101967 -0.196891 0.025380
v -0.105857 -0.194104 0.019481
v -0.110803 -0.188465 0.015979
v -0.090823 -0.188896 0.036490
v -0.088088 -0.188384 0.039826
v -0.092977 -0.179554 0.047757
v -0.096998 -0.194104 0.028797
v -0.104854 -0.200372 0.023631
v -0.105863 -0.197238 0.019490
v -0.108090 -0.196776 0.017364
v -0.113259 -0.186954 0.012882
v -0.092893 -0.190260 0.033068
v -0.086255 -0.188478 0.042480
v -0.087136 -0.186050 0.046147
v -0.094711 -0.190970 0.031018
v -0.102618 -0.200372 0.025928
v -0.105419 -0.200372 0.021617
v -0.110887 -0.197863 0.015870
v -0.113319 -0.193999 0.013961
v -0.087934 -0.182414 0.051473
v -0.102895 -0.203506 0.026345
v -0.105365 -0.203506 0.021653
v -0.105674 -0.200372 0.019206
v -0.107680 -0.201016 0.016562
v -0.114828 -0.191736 0.011168
v -0.083244 -0.189125 0.045046
v -0.083225 -0.186930 0.050071
v -0.092825 -0.176197 0.053447
v -0.105015 -0.203506 0.023873
v -0.107509 -0.205955 0.015922
v -0.113461 -0.200372 0.013936
v -0.115486 -0.200539 0.011146
v -0.082748 -0.184194 0.055809
v -0.087888 -0.179592 0.055230
v -0.102441 -0.206640 0.025662
v -0.104957 -0.203442 0.018145
v -0.110751 -0.205199 0.015317
v -0.104548 -0.206640 0.018137
v -0.110047 -0.209774 0.014905
v -0.113463 -0.207355 0.013767
v -0.106836 -0.209774 0.015295
v -0.115929 -0.209753 0.011084
v -0.104269 -0.209774 0.017094
v -0.113691 -0.215002 0.014116
v -0.117434 -0.209927 0.007014
v -0.115884 -0.214277 0.011900
v -0.100861 -0.213364 0.017510
v -0.117404 -0.215469 0.009308
v -0.114280 -0.219563 0.015117
v -0.101803 -0.209774 0.019045
v -0.117914 -0.215462 0.005774
v -0.118009 -0.219191 0.009471
v -0.116942 -0.221052 0.013406
v -0.118086 -0.220378 0.005923
v -0.118735 -0.222591 0.010217
v -0.034456 -0.169031 -0.065207
v -0.031757 -0.172751 -0.064188
v -0.033572 -0.172099 -0.066289
v -0.037075 -0.169031 -0.066928
v -0.032036 -0.173957 -0.068843
v -0.028554 -0.173677 -0.062762
v -0.033855 -0.165799 -0.066109
v -0.036545 -0.165952 -0.068078
v -0.036762 -0.172057 -0.068470
v -0.028851 -0.175080 -0.066745
v -0.034646 -0.173202 -0.070579
v -0.023995 -0.175146 -0.063955
v -0.089591 -0.200506 0.084669
v -0.087498 -0.203506 0.088074
v -0.090272 -0.203506 0.086585
v -0.086077 -0.200571 0.086945
v 0.039233 -0.162762 0.016411
v 0.039004 -0.165530 0.019647
v 0.037084 -0.162762 0.018552
v 0.035117 -0.162762 0.021008
v 0.037554 -0.159601 0.018909
v 0.035667 -0.165775 0.022067
v 0.035850 -0.160791 0.021495
v 0.039199 -0.159408 0.016062
v 0.038459 -0.167747 0.023231
v 0.034114 -0.160854 0.024105
v 0.041893 -0.159628 0.018065
v 0.039897 -0.159124 0.020884
v 0.041771 -0.162762 0.018253
v -0.055855 -0.155463 -0.024513
v -0.059746 -0.155839 -0.022768
v -0.056495 -0.155018 -0.021037
v -0.059304 -0.156844 -0.026906
v -0.062344 -0.156728 -0.017159
v -0.056557 -0.158714 -0.032337
v -0.061234 -0.156660 -0.024274
v -0.064795 -0.157908 -0.019618
v -0.060793 -0.156190 -0.015071
v -0.060667 -0.159498 -0.031650
v -0.063229 -0.159242 -0.029271
v -0.069715 -0.158854 -0.013143
v -0.066427 -0.156928 -0.011501
v -0.058568 -0.160013 -0.033427
v -0.065094 -0.159228 -0.026717
v -0.066692 -0.159468 -0.022375
v -0.070238 -0.160115 -0.015754
v -0.064562 -0.156106 -0.007918
v -0.063535 -0.161994 -0.033550
v -0.055377 -0.163517 -0.038692
v -0.067034 -0.161435 -0.028016
v -0.074308 -0.163589 -0.010764
v -0.073262 -0.159737 -0.006525
v -0.060665 -0.155758 -0.008838
v -0.069465 -0.157321 -0.006612
v -0.052352 -0.162686 -0.038560
v -0.065032 -0.160947 -0.030565
v -0.069870 -0.162935 -0.023150
v -0.072271 -0.162762 -0.016559
v -0.062401 -0.155627 -0.006229
v -0.064137 -0.155175 -0.003619
v -0.058803 -0.167265 -0.040841
v -0.055952 -0.165370 -0.040247
v -0.068500 -0.165453 -0.033192
v -0.075164 -0.166349 -0.014583
v -0.077836 -0.162668 -0.005883
v -0.070659 -0.156998 -0.004118
v -0.060136 -0.154890 -0.003623
v -0.067085 -0.154316 0.000294
v -0.066876 -0.167621 -0.037007
v -0.066663 -0.165851 -0.035442
v -0.071834 -0.166383 -0.025179
v -0.069738 -0.165357 -0.029804
v -0.072990 -0.165868 -0.019752
v -0.078920 -0.164932 -0.009690
v -0.077238 -0.159452 -0.001471
v -0.073929 -0.156513 0.000305
v -0.071753 -0.165897 -0.023744
v -0.074379 -0.169820 -0.033086
v -0.076057 -0.169239 -0.019078
v -0.081160 -0.166374 -0.011364
v -0.080656 -0.164803 -0.007081
v -0.082824 -0.165537 -0.004759
v -0.070219 -0.155158 -0.000137
v -0.072419 -0.169586 -0.035480
v -0.075187 -0.169074 -0.021642
v -0.078445 -0.168882 -0.017233
v -0.079794 -0.167233 -0.014036
v -0.078910 -0.158660 0.001610
v -0.080192 -0.159828 0.000712
v -0.071465 -0.154700 0.002910
v -0.071129 -0.172157 -0.038396
v -0.074484 -0.168802 -0.027676
v -0.074791 -0.172784 -0.036971
v -0.080766 -0.171580 -0.022339
v -0.082254 -0.169604 -0.016309
v -0.083180 -0.166477 -0.008828
v -0.074799 -0.155456 0.004814
v -0.085220 -0.165897 -0.002588
v -0.066859 -0.153343 0.005776
v -0.078378 -0.171470 -0.029259
v -0.076925 -0.172507 -0.034713
v -0.079824 -0.172152 -0.025349
v -0.086854 -0.168990 -0.010444
v -0.086300 -0.167251 -0.003722
v -0.080646 -0.157845 0.004219
v -0.085952 -0.162129 0.000468
v -0.071008 -0.153296 0.006525
v -0.077370 -0.178246 -0.040075
v -0.079199 -0.172741 -0.031717
v -0.079466 -0.175743 -0.036404
v -0.085212 -0.173699 -0.023037
v -0.088078 -0.172674 -0.015325
v -0.078413 -0.156197 0.005705
v -0.083625 -0.159490 0.002061
v -0.088493 -0.165729 -0.001076
v -0.068659 -0.150749 0.008834
v -0.075446 -0.153141 0.007591
v -0.083096 -0.174687 -0.027353
v -0.086809 -0.173104 -0.017992
v -0.091767 -0.171493 -0.006982
v -0.081432 -0.156494 0.005401
v -0.084128 -0.156494 0.003795
v -0.091105 -0.169072 -0.002608
v -0.086267 -0.157006 0.002103
v -0.089094 -0.162762 -0.000057
v -0.072173 -0.150226 0.008458
v -0.081474 -0.178356 -0.037393
v -0.081322 -0.175621 -0.033874
v -0.086611 -0.175900 -0.025889
v -0.091090 -0.175861 -0.017570
v -0.079283 -0.153360 0.007829
v -0.094318 -0.168238 -0.002431
v -0.089241 -0.159302 0.000278
v -0.069224 -0.147092 0.009685
v -0.075305 -0.150043 0.007932
v -0.081840 -0.183492 -0.041401
v -0.084131 -0.177579 -0.031730
v -0.085023 -0.176760 -0.028808
v -0.088511 -0.175882 -0.023056
v -0.093964 -0.171869 -0.004641
v -0.078831 -0.150226 0.007150
v -0.082175 -0.153360 0.006517
v -0.087146 -0.152510 0.002665
v -0.091382 -0.152976 0.001179
v -0.095678 -0.160564 -0.002217
v -0.072039 -0.147092 0.008256
v -0.084946 -0.185239 -0.039709
v -0.074538 -0.182279 -0.043631
v -0.087587 -0.178404 -0.028310
v -0.091333 -0.178580 -0.023393
v -0.081390 -0.150226 0.005338
v -0.084374 -0.153360 0.004165
v -0.092993 -0.156389 -0.000276
v -0.073263 -0.144180 0.009131
v -0.080730 -0.147133 0.004148
v -0.075471 -0.147093 0.006423
v -0.084965 -0.190033 -0.043948
v -0.085749 -0.181135 -0.033769
v -0.077859 -0.185284 -0.045051
v -0.089957 -0.150226 0.002078
v -0.084044 -0.150226 0.003669
v -0.095920 -0.156494 -0.001114
v -0.080756 -0.188141 -0.046503
v -0.085966 -0.187835 -0.040729
v -0.089157 -0.181356 -0.029328
v -0.075858 -0.184701 -0.045297
v -0.091996 -0.179985 -0.024202
v -0.083695 -0.147092 0.003144
v -0.094801 -0.150023 0.002188
v -0.088384 -0.147237 0.002411
v -0.097282 -0.152858 0.000484
v -0.075252 -0.143657 0.007429
v -0.077870 -0.143449 0.005705
v -0.082019 -0.191226 -0.048061
v -0.087435 -0.192142 -0.042140
v -0.088645 -0.190076 -0.038603
v -0.090449 -0.186892 -0.032431
v -0.072740 -0.188627 -0.051343
v -0.070753 -0.185203 -0.048156
v -0.080637 -0.143969 0.004237
v -0.092524 -0.147550 0.002895
v -0.084556 -0.193534 -0.046783
v -0.076147 -0.191472 -0.052123
v -0.088675 -0.187052 -0.035551
v -0.093917 -0.191680 -0.031601
v -0.094852 -0.186665 -0.026567
v -0.083987 -0.143958 0.003583
v -0.098718 -0.148923 0.003092
v -0.097502 -0.145816 0.004381
v -0.092043 -0.143958 0.003748
v -0.080073 -0.141016 0.008365
v -0.081685 -0.140824 0.005781
v -0.082668 -0.194235 -0.049226
v -0.086325 -0.199635 -0.047546
v -0.090046 -0.193519 -0.039189
v -0.091749 -0.193789 -0.036736
v -0.093961 -0.188246 -0.028850
v -0.098790 -0.186365 -0.018928
v -0.086081 -0.140473 0.004482
v -0.080157 -0.196402 -0.052673
v -0.088564 -0.196538 -0.043244
v -0.097912 -0.193305 -0.026728
v -0.097880 -0.187835 -0.022304
v -0.092518 -0.141157 0.004746
v -0.082382 -0.139948 0.006829
v -0.083219 -0.197238 -0.050194
v -0.079112 -0.199312 -0.055315
v -0.086712 -0.205744 -0.050287
v -0.091974 -0.197425 -0.039746
v -0.098205 -0.196675 -0.029221
v -0.099453 -0.190238 -0.021390
v -0.084118 -0.139107 0.009438
v -0.083960 -0.200372 -0.050687
v -0.081904 -0.200372 -0.053083
v -0.093148 -0.204131 -0.042755
v -0.086745 -0.137712 0.007729
v -0.081847 -0.205198 -0.055515
v -0.092419 -0.206930 -0.045147
v -0.095969 -0.204252 -0.038959
v -0.090705 -0.209723 -0.048020
v -0.093300 -0.209774 -0.045608
v -0.089056 -0.212430 -0.050351
v -0.095964 -0.210741 -0.043398
v -0.094155 -0.214678 -0.047073
v -0.106069 -0.229718 -0.043318
v -0.108418 -0.232526 -0.040873
v -0.107073 -0.235265 -0.043389
v -0.104731 -0.234847 -0.045684
v -0.103667 -0.225643 -0.044104
v -0.103441 -0.230540 -0.046035
v -0.104273 -0.228335 -0.044727
v -0.101408 -0.235417 -0.048515
v -0.101304 -0.228579 -0.047169
v -0.101745 -0.221785 -0.043720
v -0.101639 -0.241553 -0.049793
v -0.096559 -0.232443 -0.051144
v -0.100427 -0.224034 -0.046416
v -0.102022 -0.219144 -0.041580
v -0.096600 -0.235842 -0.052187
v -0.095964 -0.228676 -0.050565
v -0.093322 -0.243557 -0.057725
v -0.101830 -0.244569 -0.050740
v -0.092918 -0.235230 -0.056414
v -0.094054 -0.231435 -0.053876
v -0.095677 -0.221598 -0.049100
v -0.095964 -0.210741 -0.043398
v -0.099601 -0.212379 -0.040169
v -0.096760 -0.244586 -0.055485
v -0.091458 -0.238258 -0.058659
v -0.104833 -0.247944 -0.049516
v -0.092590 -0.225155 -0.052906
v -0.094155 -0.214678 -0.047073
v -0.093052 -0.247811 -0.060358
v -0.087660 -0.242149 -0.064378
v -0.101647 -0.247310 -0.052599
v -0.092023 -0.231713 -0.056051
v -0.089882 -0.234847 -0.058392
v -0.090296 -0.228579 -0.055602
v -0.092512 -0.218470 -0.049980
v -0.089421 -0.247623 -0.064530
v -0.098189 -0.247384 -0.056389
v -0.086100 -0.238745 -0.063743
v -0.103220 -0.249702 -0.053211
v -0.086596 -0.234795 -0.060444
v -0.087005 -0.225689 -0.056472
v -0.088935 -0.222311 -0.053997
v -0.087840 -0.216767 -0.052642
v -0.092738 -0.250050 -0.062494
v -0.099333 -0.250473 -0.058521
v -0.083042 -0.236253 -0.065812
v -0.088352 -0.248809 -0.067390
v -0.088436 -0.231897 -0.057271
v -0.086839 -0.219100 -0.054305
v -0.089056 -0.212430 -0.050351
v -0.085976 -0.243207 -0.067366
v -0.102412 -0.250518 -0.055435
v -0.085764 -0.231713 -0.059416
v -0.086732 -0.212872 -0.052925
v -0.084327 -0.243483 -0.070783
v -0.083859 -0.231306 -0.062057
v -0.086864 -0.248401 -0.071747
v -0.084259 -0.221693 -0.058415
v -0.084673 -0.225932 -0.059043
v -0.082450 -0.213003 -0.058308
v -0.081847 -0.205198 -0.055515
v -0.080110 -0.236951 -0.070450
v -0.081532 -0.230690 -0.064669
v -0.080665 -0.218787 -0.062570
v -0.083574 -0.216043 -0.057959
v -0.082483 -0.243766 -0.073836
v -0.078966 -0.234567 -0.069809
v -0.085499 -0.247282 -0.073512
v -0.077911 -0.231667 -0.069335
v -0.078393 -0.209774 -0.062013
v -0.080515 -0.241483 -0.074746
v -0.077591 -0.236128 -0.073383
v -0.087742 -0.250475 -0.075706
v -0.077027 -0.228118 -0.069056
v -0.078511 -0.224037 -0.066182
v -0.078558 -0.204857 -0.058974
v -0.079476 -0.240912 -0.077110
v -0.076185 -0.231713 -0.071865
v -0.076781 -0.212954 -0.064721
v -0.076547 -0.204303 -0.060648
v -0.076384 -0.200553 -0.058485
v -0.081793 -0.244171 -0.079164
v -0.083983 -0.247910 -0.080776
v -0.075408 -0.228900 -0.071348
v -0.076021 -0.221653 -0.067752
v -0.086802 -0.250518 -0.078928
v -0.076519 -0.210797 -0.064207
v -0.079112 -0.199312 -0.055315
v -0.080099 -0.243615 -0.082016
v -0.075898 -0.235524 -0.076060
v -0.074243 -0.225445 -0.070573
v -0.074282 -0.231220 -0.074089
v -0.073351 -0.222311 -0.069979
v -0.073201 -0.216679 -0.068542
v -0.073628 -0.204011 -0.062899
v -0.076147 -0.191472 -0.052123
v -0.076098 -0.237976 -0.079308
v -0.070890 -0.223474 -0.072255
v -0.073406 -0.212949 -0.067159
v -0.069783 -0.207464 -0.067211
v -0.069797 -0.202401 -0.064503
v -0.074460 -0.195707 -0.056312
v -0.082232 -0.247832 -0.083417
v -0.076043 -0.240715 -0.083440
v -0.071589 -0.235053 -0.079638
v -0.069764 -0.232044 -0.078199
v -0.069337 -0.225324 -0.074404
v -0.068681 -0.215704 -0.071057
v -0.066172 -0.195877 -0.061952
v -0.072740 -0.188627 -0.051343
v -0.079415 -0.247384 -0.085307
v -0.078110 -0.244173 -0.084631
v -0.067826 -0.228839 -0.077388
v -0.065469 -0.219896 -0.074641
v -0.064918 -0.205585 -0.068767
v -0.061734 -0.201776 -0.068370
v -0.080692 -0.250575 -0.086094
v -0.075581 -0.244250 -0.086521
v -0.071608 -0.237556 -0.083989
v -0.068643 -0.234708 -0.082287
v -0.065829 -0.231167 -0.080473
v -0.063962 -0.211152 -0.071819
v -0.057788 -0.197173 -0.067204
v -0.068872 -0.190970 -0.055707
v -0.076027 -0.247259 -0.086846
v -0.076587 -0.250294 -0.087019
v -0.074244 -0.240881 -0.085743
v -0.063510 -0.223711 -0.077479
v -0.057954 -0.201492 -0.069856
v -0.057951 -0.192373 -0.063644
v -0.064410 -0.188073 -0.056269
v -0.069999 -0.187519 -0.051499
v -0.071987 -0.244250 -0.087649
v -0.071681 -0.241135 -0.087411
v -0.064174 -0.234269 -0.083240
v -0.061496 -0.227917 -0.081358
v -0.058269 -0.219401 -0.078011
v -0.060439 -0.215592 -0.075599
v -0.057219 -0.209564 -0.073924
v -0.051654 -0.204161 -0.073770
v -0.051315 -0.205377 -0.074550
v -0.046138 -0.196077 -0.070825
v -0.065374 -0.194104 -0.060908
v -0.070753 -0.185203 -0.048156
v -0.065963 -0.247572 -0.085912
v -0.055948 -0.222255 -0.080472
v -0.046835 -0.197676 -0.071612
v -0.056295 -0.187693 -0.061071
v -0.069422 -0.250646 -0.086166
v -0.068520 -0.244250 -0.087562
v -0.059854 -0.232450 -0.083531
v -0.057260 -0.225346 -0.081918
v -0.054896 -0.221977 -0.080768
v -0.052899 -0.213906 -0.077406
v -0.046845 -0.203111 -0.075148
v -0.044228 -0.199933 -0.073793
v -0.063281 -0.181706 -0.049993
v -0.064980 -0.250783 -0.086902
v -0.059882 -0.238063 -0.083669
v -0.058912 -0.228579 -0.082959
v -0.053683 -0.225445 -0.083245
v -0.047680 -0.212281 -0.079553
v -0.045120 -0.206234 -0.077407
v -0.042746 -0.197238 -0.072204
v -0.058954 -0.181567 -0.052872
v -0.069013 -0.181083 -0.045236
v -0.062076 -0.182089 -0.051185
v -0.063515 -0.247384 -0.086022
v -0.056273 -0.234847 -0.083337
v -0.055385 -0.231713 -0.083923
v -0.054519 -0.228584 -0.083862
v -0.046186 -0.215196 -0.081929
v -0.051416 -0.225515 -0.084412
v -0.046926 -0.209774 -0.078749
v -0.040870 -0.198381 -0.073130
v -0.061269 -0.175185 -0.045691
v -0.071974 -0.182061 -0.044476
v -0.060724 -0.250518 -0.087753
v -0.055797 -0.237516 -0.084651
v -0.050923 -0.230985 -0.085477
v -0.047561 -0.221904 -0.085787
v -0.042921 -0.211343 -0.080392
v -0.067453 -0.175776 -0.042083
v -0.074538 -0.182279 -0.043631
v -0.060759 -0.247381 -0.087173
v -0.058166 -0.241053 -0.086227
v -0.054758 -0.234847 -0.083960
v -0.043235 -0.216530 -0.083844
v -0.047920 -0.225445 -0.086939
v -0.037171 -0.205080 -0.076753
v -0.040036 -0.209711 -0.079361
v -0.033923 -0.205564 -0.076615
v -0.065336 -0.172646 -0.041356
v -0.077370 -0.178246 -0.040075
v -0.057707 -0.250518 -0.089686
v -0.062384 -0.244924 -0.085069
v -0.060537 -0.241115 -0.084041
v -0.054207 -0.237588 -0.087358
v -0.042493 -0.222311 -0.087125
v -0.045098 -0.225448 -0.088812
v -0.048325 -0.228579 -0.087209
v -0.041206 -0.215494 -0.083540
v -0.039329 -0.212753 -0.081369
v -0.061316 -0.169695 -0.041600
v -0.067640 -0.172165 -0.039829
v -0.071129 -0.172157 -0.038396
v -0.058091 -0.247384 -0.089942
v -0.059223 -0.244250 -0.086931
v -0.052150 -0.234847 -0.085989
v -0.040037 -0.219046 -0.085553
v -0.046763 -0.228579 -0.089934
v -0.049231 -0.232241 -0.087812
v -0.033960 -0.209813 -0.078663
v -0.066876 -0.167621 -0.037007
v -0.055326 -0.251630 -0.091651
v -0.050867 -0.234906 -0.088913
v -0.040748 -0.223938 -0.089697
v -0.038031 -0.222415 -0.087795
v -0.043087 -0.225688 -0.091252
v -0.047717 -0.230252 -0.090471
v -0.037408 -0.216496 -0.083402
v -0.036580 -0.219177 -0.084646
v -0.044933 -0.228075 -0.095810
v -0.039012 -0.224457 -0.092306
v -0.035413 -0.222096 -0.086399
v -0.041470 -0.225531 -0.093941
v -0.036403 -0.223988 -0.090570
v -0.042495 -0.227382 -0.098388
v -0.035846 -0.226127 -0.097216
v -0.040430 -0.227257 -0.099639
v -0.033780 -0.225448 -0.094511
v 0.000354 -0.244250 -0.084937
v -0.000756 -0.246451 -0.081911
v -0.001807 -0.244250 -0.082611
v 0.000980 -0.247207 -0.084520
v -0.029940 -0.234663 -0.135207
v -0.031227 -0.233217 -0.132299
v -0.027830 -0.234847 -0.133804
v -0.032588 -0.234847 -0.133204
v -0.028345 -0.234399 -0.130690
v -0.027755 -0.235763 -0.137518
v -0.029734 -0.231713 -0.128080
v -0.030794 -0.237926 -0.138330
v -0.032714 -0.231481 -0.130063
v -0.027958 -0.237981 -0.141417
v -0.030504 -0.241852 -0.138940
v -0.034992 -0.231275 -0.127275
v -0.028678 -0.240612 -0.141896
v -0.024689 -0.238287 -0.142124
v -0.029856 -0.247384 -0.138916
v -0.027868 -0.244203 -0.142866
v -0.026903 -0.241091 -0.144480
v -0.025133 -0.241054 -0.147162
v -0.028109 -0.247621 -0.141713
v -0.026203 -0.244250 -0.147779
v -0.021437 -0.240860 -0.146860
v -0.028764 -0.250485 -0.141693
v -0.026341 -0.247384 -0.147871
v -0.023420 -0.242696 -0.149691
v -0.028133 -0.250518 -0.145298
v -0.024957 -0.247384 -0.150714
v -0.021364 -0.243972 -0.153066
v -0.024374 -0.244250 -0.150326
v -0.026767 -0.250518 -0.148154
v -0.024664 -0.250518 -0.150519
v -0.018616 -0.244038 -0.150879
v -0.022610 -0.244250 -0.152917
v -0.023881 -0.247384 -0.153762
v -0.019948 -0.245261 -0.154910
v -0.023442 -0.250518 -0.153471
v -0.048443 -0.169031 -0.078132
v -0.049429 -0.171506 -0.076650
v -0.051638 -0.169031 -0.078120
v -0.051165 -0.171432 -0.074041
v -0.049429 -0.166651 -0.076650
v -0.052407 -0.169031 -0.074867
v -0.093560 -0.200373 0.085830
v -0.092304 -0.203506 0.086808
v -0.094466 -0.203506 0.087231
v -0.093608 -0.205335 0.085941
v -0.095782 -0.200372 0.088259
v -0.091101 -0.197238 0.083844
v -0.096217 -0.204783 0.084205
v -0.091872 -0.206038 0.083332
v -0.097510 -0.203727 0.087085
v -0.094483 -0.196588 0.087525
v -0.093543 -0.197059 0.085697
v -0.087494 -0.195129 0.082240
v -0.094313 -0.205633 0.081027
v -0.091074 -0.194104 0.083862
v -0.085761 -0.197238 0.083633
v -0.089081 -0.206581 0.085045
v -0.090635 -0.190970 0.084155
v -0.083343 -0.193505 0.081819
v -0.087084 -0.207572 0.082069
v -0.088388 -0.190970 0.081885
v -0.085723 -0.190970 0.080437
v -0.088283 -0.187835 0.081955
v -0.082296 -0.187835 0.078409
v -0.085790 -0.187835 0.079858
v -0.080991 -0.187898 0.078293
v -0.052784 -0.224045 0.052871
v -0.051911 -0.223774 0.057217
v -0.056246 -0.234073 0.069390
v -0.054510 -0.234807 0.066781
v -0.057474 -0.231713 0.068573
v -0.055261 -0.231576 0.062566
v -0.057507 -0.228907 0.065420
v -0.058163 -0.228579 0.068115
v -0.066202 -0.178433 0.062766
v -0.060122 -0.184701 0.063901
v -0.063449 -0.178433 0.063243
v -0.060333 -0.181567 0.064218
v -0.058412 -0.184627 0.066908
v -0.060174 -0.187835 0.063978
v -0.064911 -0.184612 0.062200
v -0.057615 -0.187858 0.068970
v -0.063105 -0.188136 0.060936
v -0.067846 -0.186362 0.059191
v -0.059729 -0.189654 0.063309
v -0.068527 -0.247357 0.099998
v -0.072462 -0.247384 0.100419
v -0.070536 -0.244335 0.099946
v -0.067649 -0.244250 0.099448
v -0.076479 -0.244250 0.099802
v -0.076444 -0.247384 0.099750
v -0.068312 -0.241537 0.098547
v -0.074869 -0.240648 0.098538
v -0.079917 -0.240883 0.098242
v -0.079793 -0.246973 0.098806
v -0.070997 -0.239383 0.097220
v -0.079684 -0.244236 0.098970
v -0.077985 -0.235802 0.096088
v -0.066001 -0.238128 0.095440
v -0.074540 -0.237981 0.096887
v -0.083141 -0.244069 0.098620
v -0.082462 -0.237741 0.096760
v -0.083344 -0.247431 0.098535
v -0.069533 -0.238086 0.094430
v -0.072456 -0.237981 0.096249
v -0.080619 -0.231787 0.094541
v -0.074223 -0.235685 0.095067
v -0.087261 -0.250683 0.098938
v -0.086522 -0.238514 0.098037
v -0.077486 -0.230387 0.093039
v -0.084996 -0.234627 0.096171
v -0.085385 -0.244148 0.099118
v -0.088398 -0.246758 0.100549
v -0.071887 -0.236405 0.092810
v -0.083747 -0.228743 0.093968
v -0.076440 -0.228592 0.089849
v -0.088237 -0.241367 0.100417
v -0.087237 -0.234847 0.097708
v -0.085543 -0.228579 0.095071
v -0.091112 -0.244250 0.102659
v -0.089396 -0.236068 0.100058
v -0.087465 -0.231713 0.097556
v -0.085758 -0.225445 0.094928
v -0.092594 -0.247515 0.101793
v -0.091440 -0.241115 0.102441
v -0.092704 -0.237981 0.102102
v -0.090052 -0.229261 0.099774
v -0.088134 -0.225445 0.097112
v -0.087718 -0.228579 0.097389
v -0.093911 -0.244250 0.103370
v -0.093708 -0.241115 0.103065
v -0.092765 -0.234847 0.101970
v -0.089322 -0.222311 0.096969
v -0.096044 -0.237981 0.103142
v -0.091005 -0.225220 0.099307
v -0.092777 -0.231713 0.101919
v -0.097376 -0.241147 0.103027
v -0.095587 -0.234847 0.103446
v -0.092835 -0.227416 0.101449
v -0.092644 -0.219079 0.097888
v -0.096822 -0.244845 0.102845
v -0.097744 -0.235827 0.103656
v -0.093849 -0.222311 0.100838
v -0.095390 -0.231472 0.103501
v -0.099871 -0.245014 0.101012
v -0.096038 -0.225445 0.103146
v -0.094563 -0.219177 0.100363
v -0.100790 -0.241115 0.102394
v -0.098217 -0.231713 0.104184
v -0.096204 -0.222311 0.103036
v -0.097752 -0.226532 0.103689
v -0.095224 -0.216398 0.099557
v -0.101539 -0.237529 0.103139
v -0.101176 -0.235203 0.103878
v -0.098911 -0.221902 0.104179
v -0.097096 -0.218330 0.102486
v -0.104111 -0.240119 0.101805
v -0.100307 -0.231713 0.104070
v -0.100407 -0.228579 0.104004
v -0.101848 -0.225172 0.104718
v -0.099872 -0.212445 0.101376
v -0.102314 -0.231625 0.104552
v -0.100103 -0.219177 0.104206
v -0.102189 -0.219371 0.104735
v -0.101406 -0.215328 0.103577
v -0.096520 -0.209819 0.098182
v -0.105726 -0.234884 0.104252
v -0.104872 -0.220165 0.104855
v -0.101976 -0.212908 0.102960
v -0.104477 -0.206393 0.102296
v -0.104723 -0.231580 0.105170
v -0.105675 -0.215923 0.104716
v -0.105727 -0.212908 0.104363
v -0.106346 -0.231713 0.105087
v -0.106178 -0.220985 0.104775
v -0.105759 -0.210354 0.104144
v -0.106746 -0.227457 0.104891
v -0.112757 -0.224258 0.103322
v -0.110291 -0.212634 0.104826
v -0.110719 -0.216210 0.104208
v -0.108707 -0.234973 0.103021
v -0.112570 -0.219177 0.103712
v -0.114328 -0.227130 0.102391
v -0.116066 -0.222311 0.102723
v -0.115478 -0.212899 0.105158
v -0.117271 -0.216093 0.104971
v -0.112171 -0.231713 0.102526
v -0.116868 -0.218562 0.103928
v -0.118027 -0.228982 0.099988
v -0.118735 -0.223769 0.101210
v -0.121469 -0.231603 0.097626
v -0.123608 -0.228579 0.097084
v -0.087768 -0.163218 0.062813
v -0.084107 -0.159928 0.066002
v -0.087370 -0.161096 0.063649
v -0.087512 -0.156494 0.065462
v -0.091751 -0.163423 0.060879
v -0.092099 -0.156381 0.061521
v -0.088723 -0.165897 0.061624
v -0.091958 -0.159628 0.060829
v -0.089756 -0.153235 0.063245
v -0.082828 -0.169031 0.064080
v -0.093525 -0.165897 0.059645
v -0.095659 -0.162762 0.060733
v -0.092758 -0.153360 0.062031
v -0.096250 -0.159628 0.061156
v -0.088107 -0.171867 0.059707
v -0.078430 -0.165487 0.068254
v -0.094065 -0.169425 0.057781
v -0.096235 -0.156720 0.061628
v -0.085057 -0.178443 0.058561
v -0.080003 -0.171575 0.065493
v -0.097112 -0.168137 0.057259
v -0.094714 -0.165897 0.059313
v -0.099454 -0.162761 0.061172
v -0.096231 -0.153350 0.061615
v -0.100480 -0.156494 0.062907
v -0.090808 -0.174519 0.056721
v -0.079999 -0.180749 0.061416
v -0.099664 -0.168949 0.055437
v -0.098240 -0.165766 0.059001
v -0.100535 -0.159717 0.062550
v -0.100528 -0.153283 0.062565
v -0.096579 -0.171375 0.054877
v -0.082748 -0.184194 0.055809
v -0.087888 -0.179592 0.055230
v -0.078473 -0.175299 0.065895
v -0.101347 -0.166007 0.058461
v -0.102891 -0.162859 0.061026
v -0.104088 -0.159628 0.062087
v -0.104421 -0.156494 0.062587
v -0.092825 -0.176197 0.053447
v -0.104629 -0.165956 0.056248
v -0.106466 -0.159628 0.060003
v -0.105739 -0.162661 0.059015
v -0.098614 -0.206640 0.018615
v -0.097855 -0.209774 0.018702
v -0.096050 -0.206640 0.017029
v -0.099154 -0.206640 0.021466
v -0.096117 -0.209774 0.016512
v -0.099753 -0.208080 0.021622
v -0.093214 -0.206640 0.017452
v -0.095914 -0.212908 0.016647
v -0.101489 -0.208068 0.024232
v -0.092205 -0.209774 0.015936
v -0.093848 -0.203506 0.017896
v -0.098065 -0.212908 0.018430
v -0.090180 -0.206640 0.018550
v -0.091959 -0.213718 0.015566
v -0.100861 -0.213364 0.017510
v -0.096281 -0.214739 0.016404
v -0.088834 -0.209631 0.017767
v -0.090747 -0.203506 0.019401
v -0.089385 -0.212513 0.017092
v -0.086884 -0.206434 0.018776
v -0.087554 -0.203506 0.020261
v -0.089210 -0.216020 0.015507
v -0.095902 -0.216131 0.015391
v -0.088615 -0.200724 0.021856
v -0.099346 -0.216462 0.015298
v -0.095008 -0.218945 0.013191
v -0.103236 -0.214279 0.015541
v -0.097375 -0.220182 0.012366
v -0.090111 -0.219291 0.013270
v -0.106116 -0.212908 0.014211
v -0.102863 -0.216043 0.014980
v -0.101050 -0.219310 0.013856
v -0.097468 -0.222257 0.010965
v -0.093089 -0.222088 0.010872
v -0.104259 -0.216043 0.014860
v -0.106836 -0.209774 0.015295
v -0.106905 -0.218698 0.015169
v -0.110059 -0.212908 0.014916
v -0.104309 -0.219177 0.014827
v -0.110047 -0.209774 0.014905
v -0.104136 -0.222311 0.014942
v -0.107571 -0.222333 0.016379
v -0.110000 -0.216835 0.015181
v -0.113691 -0.215002 0.014116
v -0.108630 -0.219177 0.015716
v -0.112036 -0.222876 0.017084
v -0.114280 -0.219563 0.015117
v -0.109413 -0.227567 0.018974
v -0.096998 -0.194104 0.028797
v -0.093159 -0.193808 0.028905
v -0.094711 -0.190970 0.031018
v -0.096202 -0.197042 0.027116
v -0.092893 -0.190260 0.033068
v -0.093931 -0.197598 0.025488
v -0.099574 -0.194104 0.027011
v -0.098923 -0.200624 0.026206
v -0.090465 -0.197633 0.024636
v -0.099308 -0.197238 0.026611
v -0.101967 -0.196891 0.025380
v -0.102618 -0.200372 0.025928
v -0.099260 -0.203506 0.025715
v -0.098657 -0.203506 0.022351
v -0.102895 -0.203506 0.026345
v -0.102441 -0.206640 0.025662
v -0.099686 -0.206640 0.025431
v -0.117639 -0.212908 0.105087
v -0.117266 -0.209863 0.104029
v -0.120297 -0.212908 0.103424
v -0.113709 -0.209774 0.104838
v -0.120258 -0.216043 0.103365
v -0.111410 -0.206586 0.104260
v -0.119727 -0.209713 0.102462
v -0.122008 -0.213379 0.100788
v -0.110099 -0.209509 0.105103
v -0.116117 -0.206640 0.102799
v -0.118792 -0.206692 0.101172
v -0.122144 -0.219248 0.100636
v -0.106742 -0.206640 0.103554
v -0.115217 -0.204053 0.101129
v -0.122320 -0.209790 0.099228
v -0.127090 -0.216173 0.096627
v -0.108370 -0.204957 0.102471
v -0.110880 -0.203124 0.100344
v -0.124433 -0.212908 0.098324
v -0.125287 -0.206895 0.094903
v -0.127062 -0.219143 0.096625
v -0.113589 -0.202258 0.098998
v -0.119080 -0.203719 0.098571
v -0.127175 -0.211804 0.095656
v -0.129124 -0.216874 0.094121
v -0.104852 -0.202653 0.097854
v -0.111852 -0.201427 0.096389
v -0.126119 -0.203667 0.090313
v -0.129003 -0.212951 0.094059
v -0.107507 -0.201242 0.095516
v -0.110884 -0.200775 0.093304
v -0.116106 -0.200886 0.093893
v -0.117090 -0.201690 0.096747
v -0.128815 -0.206290 0.089543
v -0.121417 -0.202403 0.093790
v -0.105771 -0.201130 0.092906
v -0.119681 -0.200947 0.091181
v -0.112946 -0.200473 0.088183
v -0.125344 -0.231606 0.094704
v -0.123153 -0.232608 0.096400
v -0.121469 -0.231603 0.097626
v -0.104340 -0.172459 0.045491
v -0.104536 -0.168467 0.051117
v -0.105943 -0.169379 0.047901
v -0.108475 -0.170494 0.046032
v -0.107651 -0.172165 0.044809
v -0.087430 -0.228299 0.014776
v -0.083966 -0.225445 0.014869
v -0.086550 -0.225445 0.013094
v -0.086525 -0.222311 0.013057
v -0.089397 -0.225445 0.011714
v -0.089396 -0.222311 0.011713
v -0.090199 -0.226886 0.012921
v -0.092608 -0.225881 0.010884
v -0.091935 -0.227965 0.015530
v -0.089814 -0.228226 0.017249
v -0.094593 -0.228507 0.013867
v -0.095066 -0.225445 0.010106
v -0.093377 -0.229082 0.017951
v -0.097192 -0.228527 0.012115
v -0.099474 -0.225623 0.010882
v -0.098890 -0.230809 0.014668
v -0.101629 -0.222485 0.013256
v -0.101032 -0.228579 0.013243
v -0.103821 -0.225445 0.015151
v -0.105013 -0.228122 0.017662
v -0.100336 -0.231823 0.016622
v -0.106308 -0.225445 0.017261
v -0.126215 -0.225445 0.095344
v -0.123608 -0.228579 0.097084
v -0.080804 -0.222311 0.015773
v -0.082020 -0.225717 0.018112
v -0.078884 -0.222311 0.018545
v -0.083537 -0.222311 0.014223
v -0.078804 -0.222973 0.020328
v -0.078609 -0.218963 0.018510
v -0.081175 -0.219150 0.016337
v -0.081750 -0.225258 0.022307
v -0.085786 -0.216928 0.015620
v -0.084312 -0.226382 0.020704
v -0.079023 -0.222119 0.024121
v -0.077153 -0.220410 0.021601
v -0.082298 -0.212558 0.018404
v -0.086717 -0.226772 0.019002
v -0.083925 -0.222659 0.027771
v -0.074513 -0.219236 0.023292
v -0.089400 -0.224326 0.023447
v -0.087284 -0.223343 0.026189
v -0.076570 -0.216043 0.020726
v -0.053503 -0.222311 0.070925
v -0.048851 -0.219238 0.071389
v -0.051900 -0.219570 0.068517
v -0.049892 -0.219195 0.066089
v -0.056243 -0.222311 0.069330
v -0.052578 -0.219167 0.064212
v -0.054510 -0.219552 0.066781
v -0.048361 -0.221843 0.063197
v -0.059114 -0.219102 0.068019
v -0.057023 -0.219151 0.065108
v -0.054922 -0.218851 0.062058
v -0.064882 -0.217600 0.066857
v -0.059760 -0.218734 0.063262
v -0.057945 -0.219163 0.060628
v -0.064074 -0.217935 0.064182
v -0.056949 -0.219810 0.057478
v -0.061292 -0.219015 0.057779
v -0.065292 -0.218453 0.060038
v -0.069766 -0.217373 0.064406
v -0.061475 -0.219975 0.054618
v -0.054832 -0.222155 0.054467
v -0.067715 -0.218232 0.058919
v -0.065988 -0.218941 0.054859
v -0.070734 -0.218009 0.056366
v -0.059708 -0.222295 0.051962
v -0.064085 -0.220451 0.052882
v -0.055394 -0.223360 0.051135
v -0.076276 -0.217059 0.063583
v -0.062348 -0.222029 0.050272
v -0.066694 -0.220796 0.051146
v -0.051062 -0.224306 0.050264
v -0.070641 -0.219258 0.052359
v -0.075836 -0.217192 0.058039
v -0.058259 -0.222462 0.047633
v -0.064958 -0.221445 0.048536
v -0.072775 -0.217983 0.054628
v -0.084075 -0.215025 0.060949
v -0.081161 -0.216511 0.056244
v -0.060684 -0.221721 0.047604
v -0.067567 -0.220366 0.046800
v -0.069303 -0.220497 0.049410
v -0.054228 -0.223621 0.044495
v -0.075759 -0.218537 0.052292
v -0.058960 -0.222195 0.044356
v -0.065831 -0.220334 0.044191
v -0.071913 -0.219836 0.047674
v -0.047073 -0.225469 0.049415
v -0.073755 -0.219714 0.050195
v -0.084076 -0.216518 0.054639
v -0.061625 -0.221468 0.043398
v -0.073623 -0.219230 0.045801
v -0.048377 -0.225445 0.052066
v -0.047578 -0.225930 0.045057
v -0.058001 -0.223844 0.038184
v -0.079730 -0.217439 0.053766
v -0.077479 -0.219110 0.050309
v -0.086389 -0.215773 0.055766
v -0.061943 -0.222311 0.039046
v -0.067474 -0.220096 0.041791
v -0.050531 -0.225244 0.043396
v -0.044967 -0.226552 0.046779
v -0.078452 -0.219034 0.046756
v -0.082340 -0.217854 0.052030
v -0.087646 -0.217734 0.048773
v -0.064968 -0.221616 0.037236
v -0.068163 -0.220708 0.035226
v -0.045840 -0.226785 0.042434
v -0.042843 -0.225745 0.043874
v -0.060623 -0.223208 0.036363
v -0.055426 -0.225254 0.036287
v -0.080604 -0.218924 0.049420
v -0.091263 -0.216489 0.050178
v -0.063055 -0.222218 0.034745
v -0.075054 -0.219483 0.041410
v -0.076808 -0.219114 0.043715
v -0.049998 -0.226863 0.039584
v -0.041365 -0.225445 0.047024
v -0.058887 -0.223497 0.033753
v -0.083380 -0.218653 0.047620
v -0.094092 -0.218074 0.044031
v -0.065842 -0.220989 0.032891
v -0.070140 -0.220678 0.033987
v -0.079372 -0.219204 0.043119
v -0.046713 -0.227162 0.038088
v -0.044281 -0.225445 0.039819
v -0.061177 -0.222051 0.032230
v -0.051966 -0.225509 0.034432
v -0.054542 -0.224025 0.032880
v -0.086607 -0.219067 0.043990
v -0.092586 -0.219030 0.040531
v -0.068451 -0.220778 0.031155
v -0.076522 -0.220454 0.034763
v -0.049323 -0.227016 0.036352
v -0.044611 -0.222458 0.039539
v -0.056561 -0.222291 0.031637
v -0.098083 -0.218503 0.040635
v -0.063909 -0.219530 0.029985
v -0.073733 -0.221373 0.027610
v -0.078000 -0.221508 0.028960
v -0.046133 -0.225445 0.037216
v -0.048721 -0.225445 0.035448
v -0.057151 -0.221001 0.031144
v -0.051180 -0.222311 0.033485
v -0.054101 -0.222311 0.032218
v -0.084813 -0.220029 0.039389
v -0.089231 -0.219673 0.040279
v -0.088181 -0.220500 0.036996
v -0.060305 -0.219177 0.030227
v -0.066690 -0.219221 0.028508
v -0.071363 -0.219747 0.025063
v -0.080960 -0.221982 0.026597
v -0.048959 -0.222311 0.035806
v -0.053819 -0.219177 0.031795
v -0.094469 -0.219887 0.035739
v -0.060384 -0.215933 0.030041
v -0.076279 -0.220798 0.025947
v -0.079023 -0.222119 0.024121
v -0.083214 -0.221317 0.031149
v -0.082657 -0.220620 0.034149
v -0.049359 -0.219378 0.036407
v -0.057442 -0.219177 0.030777
v -0.051287 -0.218952 0.033619
v -0.089654 -0.220744 0.035522
v -0.065945 -0.216043 0.027388
v -0.068554 -0.216043 0.025651
v -0.074513 -0.219236 0.023292
v -0.083925 -0.222659 0.027771
v -0.057135 -0.216109 0.031208
v -0.088442 -0.221399 0.032912
v -0.071162 -0.216043 0.023914
v -0.087284 -0.223343 0.026189
v -0.090233 -0.222484 0.029292
v -0.076570 -0.216043 0.020726
v -0.086706 -0.221820 0.030303
v -0.110180 -0.242142 0.025978
v -0.108524 -0.241115 0.027080
v -0.109214 -0.241115 0.024527
v -0.112164 -0.240936 0.028852
v -0.108282 -0.237981 0.027241
v -0.111912 -0.241115 0.024826
v -0.109587 -0.237981 0.030137
v -0.108824 -0.237981 0.023940
v -0.113077 -0.239346 0.024163
v -0.114857 -0.238460 0.026631
v -0.108444 -0.236741 0.023369
v -0.108049 -0.234890 0.028371
v -0.115388 -0.239912 0.033806
v -0.116380 -0.238151 0.029382
v -0.106675 -0.234847 0.026369
v -0.111235 -0.237518 0.021907
v -0.115338 -0.234690 0.022546
v -0.117085 -0.234466 0.025606
v -0.105481 -0.234892 0.024699
v -0.107586 -0.234847 0.022080
v -0.112841 -0.234847 0.020443
v -0.118031 -0.237984 0.032116
v -0.120618 -0.234905 0.029952
v -0.109948 -0.234463 0.020702
v -0.113671 -0.231673 0.019945
v -0.116816 -0.231713 0.021563
v -0.121480 -0.233253 0.025989
v -0.104098 -0.234215 0.022496
v -0.106615 -0.231952 0.020187
v -0.118159 -0.230502 0.020785
v -0.123216 -0.234376 0.028598
v -0.109413 -0.227567 0.018974
v -0.112761 -0.228401 0.018834
v -0.116172 -0.228282 0.018397
v -0.125221 -0.234957 0.026407
v -0.125031 -0.234812 0.031155
v -0.102851 -0.232027 0.019561
v -0.105013 -0.228122 0.017662
v -0.120239 -0.229323 0.018528
v -0.122270 -0.231807 0.021518
v -0.112036 -0.222876 0.017084
v -0.115879 -0.224737 0.016459
v -0.118881 -0.226977 0.016425
v -0.098017 -0.234002 0.019013
v -0.100336 -0.231823 0.016622
v -0.118183 -0.225445 0.015374
v -0.114280 -0.219563 0.015117
v -0.116942 -0.221052 0.013406
v -0.096281 -0.232774 0.016404
v -0.094484 -0.231713 0.017599
v -0.098366 -0.231713 0.015016
v -0.095765 -0.231713 0.015629
v -0.098890 -0.230809 0.014668
v -0.094593 -0.228507 0.013867
v -0.050905 -0.225567 0.072888
v -0.049829 -0.222311 0.073659
v -0.049934 -0.222311 0.071220
v -0.052325 -0.225445 0.075763
v -0.044956 -0.227219 0.058079
v -0.043298 -0.227008 0.055376
v -0.047566 -0.227138 0.056343
v -0.050175 -0.226393 0.054607
v -0.051032 -0.225445 0.054037
v -0.076973 -0.169089 0.078006
v -0.078982 -0.172103 0.080774
v -0.074752 -0.168299 0.080352
v -0.079586 -0.173476 0.077145
v -0.075699 -0.171991 0.082955
v -0.075364 -0.167297 0.075493
v -0.081379 -0.175325 0.078900
v -0.080512 -0.175458 0.083231
v -0.077803 -0.175842 0.084817
v -0.083319 -0.178351 0.081583
v -0.081681 -0.178500 0.084965
v -0.077960 -0.178106 0.086021
v -0.084935 -0.181530 0.084221
v -0.079702 -0.181472 0.087821
v -0.082784 -0.181567 0.086645
v -0.086551 -0.184942 0.086650
v -0.084025 -0.184754 0.088511
v -0.089309 -0.187762 0.085091
v -0.085076 -0.187835 0.090091
v -0.087975 -0.188239 0.088938
v -0.090635 -0.190970 0.084155
v -0.091360 -0.190784 0.087878
v -0.085681 -0.190384 0.091458
v -0.092843 -0.193966 0.090285
v -0.087607 -0.195074 0.093667
v -0.094483 -0.196588 0.087525
v -0.090291 -0.193732 0.092271
v -0.094339 -0.197692 0.092698
v -0.087567 -0.197238 0.094233
v -0.096784 -0.200479 0.090922
v -0.091800 -0.197466 0.094540
v -0.095782 -0.200372 0.088259
v -0.095062 -0.200372 0.093785
v -0.092272 -0.200372 0.095249
v -0.097510 -0.203727 0.087085
v -0.098680 -0.203444 0.094172
v -0.099472 -0.203509 0.088748
v -0.096090 -0.203828 0.095330
v -0.104172 -0.203452 0.084097
v -0.101876 -0.202773 0.091797
v -0.098440 -0.205001 0.079967
v -0.096217 -0.204783 0.084205
v -0.106393 -0.203869 0.080520
v -0.108479 -0.203131 0.083330
v -0.094313 -0.205633 0.081027
v -0.103153 -0.206894 0.072816
v -0.111863 -0.202161 0.085089
v -0.095502 -0.206682 0.077051
v -0.104919 -0.205768 0.074651
v -0.109795 -0.204224 0.077094
v -0.114472 -0.202145 0.083353
v -0.112946 -0.200473 0.088183
v -0.089986 -0.207824 0.076783
v -0.101298 -0.207905 0.069637
v -0.109818 -0.205137 0.072037
v -0.117834 -0.203792 0.077748
v -0.105771 -0.201130 0.092906
v -0.087084 -0.207572 0.082069
v -0.095467 -0.207724 0.073420
v -0.106274 -0.206760 0.070217
v -0.115948 -0.204489 0.074727
v -0.119371 -0.202308 0.079698
v -0.115971 -0.200493 0.086066
v -0.085445 -0.209155 0.077556
v -0.093416 -0.208354 0.070111
v -0.097804 -0.208598 0.064447
v -0.103808 -0.207831 0.067260
v -0.108813 -0.206881 0.065107
v -0.112856 -0.204898 0.069668
v -0.118820 -0.203526 0.072913
v -0.122374 -0.203433 0.077876
v -0.119681 -0.200947 0.091181
v -0.092795 -0.208975 0.067540
v -0.116614 -0.203410 0.069839
v -0.120564 -0.204022 0.075535
v -0.120423 -0.201109 0.082946
v -0.122160 -0.201449 0.089532
v -0.085040 -0.210322 0.072845
v -0.093831 -0.209998 0.063644
v -0.097751 -0.209681 0.060774
v -0.106698 -0.208138 0.061761
v -0.113834 -0.205557 0.065568
v -0.122186 -0.204359 0.070863
v -0.124358 -0.202799 0.080613
v -0.123203 -0.205489 0.073780
v -0.126119 -0.203667 0.090313
v -0.082217 -0.212017 0.071110
v -0.088013 -0.210772 0.067113
v -0.111571 -0.207285 0.061994
v -0.119702 -0.200933 0.068580
v -0.124577 -0.202133 0.087365
v -0.089556 -0.213122 0.060751
v -0.101674 -0.209902 0.058459
v -0.084075 -0.215025 0.060949
v -0.095436 -0.212743 0.056329
v -0.102989 -0.211048 0.054616
v -0.099721 -0.211614 0.055523
v -0.086389 -0.215773 0.055766
v -0.093473 -0.214594 0.053627
v -0.091263 -0.216489 0.050178
v -0.096167 -0.215520 0.049932
v -0.004756 -0.249248 0.073550
v -0.007590 -0.251082 0.075184
v -0.001503 -0.250518 0.072649
v -0.022609 -0.250912 0.080068
v -0.011561 -0.247392 0.075037
v 0.001272 -0.244135 0.069455
v -0.001386 -0.245503 0.071321
v -0.009271 -0.247384 0.074293
v -0.016650 -0.250460 0.077850
v -0.029405 -0.248337 0.079696
v 0.009420 -0.250238 0.066443
v -0.005826 -0.243602 0.072240
v -0.020703 -0.245467 0.078231
v -0.033731 -0.249518 0.080666
v -0.014744 -0.244362 0.075750
v 0.020395 -0.249035 0.056136
v 0.006478 -0.244388 0.066556
v -0.004513 -0.240874 0.071079
v -0.024157 -0.247468 0.079580
v -0.012591 -0.234896 0.073136
v 0.018445 -0.250375 0.059040
v 0.015724 -0.249910 0.061183
v 0.010369 -0.245697 0.063804
v 0.006647 -0.239740 0.064749
v -0.003188 -0.238202 0.069727
v -0.007472 -0.237981 0.071725
v -0.018462 -0.238632 0.075752
v -0.024945 -0.244216 0.078949
v -0.030693 -0.243763 0.078584
v 0.018830 -0.247031 0.056570
v -0.000928 -0.237981 0.068550
v -0.020907 -0.241273 0.077395
v -0.024765 -0.241356 0.078074
v -0.015663 -0.234315 0.073916
v -0.007922 -0.231948 0.071069
v 0.018751 -0.244250 0.055292
v 0.011263 -0.244232 0.062204
v 0.001686 -0.234264 0.066177
v -0.023188 -0.237844 0.076379
v -0.013452 -0.233065 0.073111
v -0.018137 -0.234240 0.074402
v 0.015335 -0.240759 0.057006
v 0.020566 -0.241547 0.052411
v 0.008005 -0.237887 0.063660
v 0.004391 -0.232047 0.064920
v -0.001731 -0.231713 0.068016
v -0.003760 -0.231763 0.069215
v -0.025738 -0.234262 0.075056
v -0.027420 -0.237903 0.076471
v -0.016809 -0.227305 0.072903
v -0.022110 -0.230725 0.073862
v -0.013032 -0.222551 0.071483
v 0.011105 -0.240662 0.061423
v 0.006252 -0.226504 0.063048
v 0.000610 -0.228810 0.065705
v -0.005646 -0.228546 0.069259
v -0.009974 -0.222208 0.070354
v 0.020307 -0.238811 0.051644
v 0.008069 -0.231481 0.063297
v 0.010898 -0.236303 0.061456
v -0.025236 -0.227065 0.073846
v -0.019414 -0.222389 0.072292
v -0.022846 -0.219498 0.072259
v -0.015461 -0.215883 0.069970
v 0.019199 -0.232153 0.051960
v 0.024169 -0.235815 0.045044
v 0.010649 -0.231713 0.061195
v 0.009564 -0.228091 0.061313
v -0.000564 -0.225316 0.065028
v -0.003807 -0.225305 0.066723
v -0.006942 -0.222147 0.068294
v -0.025321 -0.223046 0.073320
v -0.019959 -0.217882 0.071220
v -0.013532 -0.212761 0.068431
v 0.015438 -0.237258 0.056258
v 0.020505 -0.231354 0.049938
v 0.022556 -0.232711 0.046368
v 0.027176 -0.244430 0.045994
v 0.013008 -0.232501 0.059038
v 0.009259 -0.222247 0.060348
v 0.001125 -0.220106 0.061755
v -0.008876 -0.215471 0.067107
v -0.028549 -0.220616 0.073872
v -0.019644 -0.214118 0.069879
v -0.018605 -0.209702 0.068306
v 0.017069 -0.231713 0.054173
v 0.023766 -0.231713 0.043571
v 0.025951 -0.239459 0.045113
v 0.011189 -0.220923 0.058321
v -0.001874 -0.222311 0.064156
v -0.004958 -0.220260 0.065583
v -0.026675 -0.210710 0.070702
v -0.011737 -0.209172 0.066484
v 0.015157 -0.231713 0.056665
v 0.016590 -0.228579 0.053854
v 0.020731 -0.224835 0.044848
v 0.026513 -0.235022 0.041062
v 0.023268 -0.228246 0.043337
v 0.027977 -0.241115 0.042608
v 0.012752 -0.227045 0.058407
v 0.007383 -0.217239 0.058740
v 0.000248 -0.219177 0.061803
v -0.003472 -0.216783 0.063275
v -0.029857 -0.212214 0.072011
v -0.007484 -0.210507 0.063857
v -0.016117 -0.204638 0.065917
v 0.017977 -0.225482 0.050252
v 0.026287 -0.232158 0.040678
v 0.013470 -0.219069 0.054309
v 0.009925 -0.216043 0.056948
v 0.002826 -0.213163 0.059228
v -0.000317 -0.216043 0.061428
v -0.025852 -0.205366 0.068963
v -0.023539 -0.206640 0.068564
v -0.011159 -0.206653 0.065697
v -0.020632 -0.203553 0.066705
v 0.014911 -0.228579 0.056502
v 0.015812 -0.225445 0.053336
v 0.022303 -0.224005 0.043236
v 0.017146 -0.222406 0.050338
v 0.028605 -0.231713 0.039261
v 0.028657 -0.228579 0.039296
v 0.029085 -0.237981 0.039581
v 0.014263 -0.225445 0.056071
v 0.008026 -0.211415 0.055976
v 0.005856 -0.212908 0.058006
v -0.005262 -0.209774 0.061902
v -0.024799 -0.201006 0.067136
v -0.007261 -0.207163 0.063635
v -0.019240 -0.202113 0.066128
v -0.011905 -0.203202 0.065063
v 0.025425 -0.222030 0.040460
v 0.021286 -0.213265 0.042060
v 0.018915 -0.216576 0.044902
v 0.028580 -0.234847 0.039245
v 0.027994 -0.225252 0.039090
v 0.030567 -0.241115 0.040061
v 0.011811 -0.214189 0.054592
v 0.004601 -0.209970 0.057040
v -0.002490 -0.206735 0.059716
v 0.024511 -0.219181 0.040251
v 0.016345 -0.216922 0.049821
v 0.030850 -0.228579 0.036991
v 0.031429 -0.231713 0.037376
v 0.031638 -0.237981 0.039142
v 0.009160 -0.207790 0.052710
v 0.001509 -0.209774 0.058878
v -0.008016 -0.203560 0.063878
v -0.013555 -0.198287 0.064251
v -0.023861 -0.194640 0.064575
v 0.030033 -0.222478 0.035800
v 0.026385 -0.219177 0.037784
v 0.018722 -0.212908 0.043980
v 0.023285 -0.213237 0.039707
v 0.014860 -0.210687 0.047551
v 0.032368 -0.234654 0.038235
v 0.032925 -0.228579 0.034607
v 0.034972 -0.239723 0.039726
v 0.012455 -0.210562 0.050924
v 0.006535 -0.206891 0.053930
v 0.002822 -0.206640 0.055987
v 0.000099 -0.206452 0.058436
v -0.003752 -0.202947 0.058948
v -0.009188 -0.200372 0.063054
v -0.018105 -0.195960 0.064553
v 0.028310 -0.219177 0.035301
v 0.032540 -0.225445 0.034351
v 0.025949 -0.216257 0.036206
v 0.019329 -0.209749 0.041712
v 0.020323 -0.208298 0.038901
v 0.034105 -0.231522 0.035581
v 0.008082 -0.204180 0.051627
v 0.011371 -0.206640 0.050382
v -0.000713 -0.203362 0.057377
v -0.004417 -0.200368 0.058600
v -0.014546 -0.194651 0.062934
v -0.010443 -0.197785 0.062220
v -0.021439 -0.189636 0.062466
v 0.029037 -0.217342 0.031385
v 0.031642 -0.222045 0.033754
v 0.023862 -0.209660 0.035723
v 0.036792 -0.235270 0.036837
v 0.034874 -0.225445 0.032139
v 0.002872 -0.203626 0.054319
v -0.018001 -0.188167 0.060817
v 0.033405 -0.222049 0.031162
v 0.016120 -0.206742 0.044276
v 0.023123 -0.206324 0.034488
v 0.027000 -0.213499 0.033185
v 0.010677 -0.203506 0.049920
v 0.036036 -0.228811 0.032531
v 0.037229 -0.231713 0.033706
v 0.006676 -0.200372 0.051023
v -0.002373 -0.197133 0.056362
v -0.008385 -0.196923 0.059623
v -0.012868 -0.185844 0.055841
v 0.018432 -0.206640 0.040022
v 0.014677 -0.203506 0.045053
v 0.026129 -0.204840 0.030146
v 0.020308 -0.206640 0.037506
v 0.028050 -0.209693 0.031303
v 0.012981 -0.203506 0.047689
v 0.040927 -0.234413 0.032975
v 0.038038 -0.228363 0.029539
v 0.034670 -0.222073 0.028220
v 0.009539 -0.200926 0.049163
v 0.002647 -0.195580 0.052500
v 0.000478 -0.196640 0.054090
v -0.005461 -0.197238 0.058006
v -0.015205 -0.181507 0.055262
v 0.030638 -0.216114 0.029263
v 0.031728 -0.219177 0.030046
v 0.017479 -0.203510 0.039478
v 0.022312 -0.200734 0.031262
v 0.019305 -0.203068 0.036422
v 0.029766 -0.209774 0.028741
v 0.039917 -0.232170 0.031730
v 0.008916 -0.195587 0.046369
v 0.005887 -0.197128 0.050487
v -0.003756 -0.193188 0.054928
v -0.006878 -0.181775 0.050046
v -0.017095 -0.179125 0.054990
v 0.030638 -0.212908 0.029321
v 0.016304 -0.199306 0.039256
v 0.011224 -0.200179 0.047383
v 0.019947 -0.199573 0.033430
v 0.042341 -0.233614 0.029570
v 0.036855 -0.225217 0.025764
v 0.033571 -0.219193 0.027510
v -0.003639 -0.189094 0.052636
v 0.002994 -0.187563 0.047914
v -0.013738 -0.178433 0.052499
v 0.032388 -0.214288 0.026637
v 0.013641 -0.200021 0.044563
v 0.020516 -0.196600 0.029814
v 0.017419 -0.197238 0.035584
v 0.039059 -0.228960 0.027395
v 0.037523 -0.225445 0.022608
v 0.034696 -0.219177 0.024492
v 0.007181 -0.193513 0.046761
v 0.000127 -0.187835 0.050430
v -0.001506 -0.184694 0.049362
v -0.008589 -0.178363 0.048897
v -0.014538 -0.177086 0.051966
v 0.014399 -0.197238 0.041103
v 0.016955 -0.194097 0.033283
v 0.038778 -0.228044 0.023066
v 0.036876 -0.222274 0.020712
v 0.035855 -0.218352 0.019973
v 0.033357 -0.214233 0.023810
v 0.011395 -0.194318 0.042907
v 0.007488 -0.187867 0.043714
v -0.003362 -0.181567 0.048109
v -0.006009 -0.177984 0.046361
v -0.011407 -0.175132 0.047236
v -0.015974 -0.175299 0.051011
v 0.015310 -0.194537 0.037668
v 0.014873 -0.190022 0.030672
v 0.038647 -0.225445 0.019592
v 0.009267 -0.188115 0.041668
v 0.005990 -0.185035 0.043215
v 0.001282 -0.184701 0.047434
v 0.000010 -0.182485 0.046457
v -0.003208 -0.178954 0.044245
v -0.009389 -0.174903 0.044158
v -0.020166 -0.175463 0.053346
v 0.012596 -0.191900 0.039756
v 0.014742 -0.190970 0.033803
v 0.013615 -0.191013 0.036910
v 0.039124 -0.222771 0.016145
v 0.007769 -0.185140 0.040457
v -0.004400 -0.177638 0.043077
v -0.014353 -0.172924 0.044745
v -0.016629 -0.173460 0.048592
v 0.005369 -0.182152 0.038894
v 0.003516 -0.181797 0.041391
v 0.001017 -0.178547 0.039729
v -0.007560 -0.175272 0.041551
v -0.015452 -0.171880 0.040266
v 0.011563 -0.187700 0.035338
v -0.001370 -0.174766 0.038217
v -0.010269 -0.173457 0.039767
v -0.020030 -0.169885 0.042499
v 0.008764 -0.182526 0.027899
v 0.005828 -0.181421 0.033197
v 0.002768 -0.178539 0.037129
v 0.000529 -0.174856 0.035640
v -0.004207 -0.171967 0.036580
v -0.017806 -0.169461 0.034487
v -0.020950 -0.168918 0.039328
v -0.008254 -0.171884 0.037554
v -0.022288 -0.168000 0.035517
v 0.003283 -0.176434 0.030232
v -0.002028 -0.171815 0.033939
v -0.007618 -0.169581 0.033637
v -0.013674 -0.169002 0.033796
v -0.020641 -0.167837 0.032848
v -0.024503 -0.166211 0.037807
v 0.005795 -0.178570 0.026825
v 0.001557 -0.172751 0.028607
v -0.000463 -0.171972 0.031216
v -0.016295 -0.167164 0.031975
v -0.024642 -0.165305 0.033951
v 0.005291 -0.175441 0.024295
v 0.003124 -0.171546 0.026053
v -0.003096 -0.169093 0.029004
v -0.005403 -0.169274 0.031693
v -0.011950 -0.167081 0.031102
v -0.015262 -0.165872 0.030885
v -0.021957 -0.165897 0.031973
v -0.027174 -0.163810 0.036353
v -0.000669 -0.169031 0.027314
v -0.007605 -0.168076 0.030228
v -0.019616 -0.165897 0.031308
v -0.023261 -0.162128 0.031387
v -0.025789 -0.162762 0.033188
v -0.002798 -0.165814 0.028508
v -0.004395 -0.165897 0.028599
v -0.006599 -0.165897 0.028717
v -0.010415 -0.165802 0.029462
v -0.018929 -0.163159 0.030083
v -0.029216 -0.159451 0.034672
v -0.014462 -0.162762 0.029542
v -0.027265 -0.159137 0.032206
v -0.021493 -0.159035 0.028902
v -0.004107 -0.162762 0.030629
v -0.007660 -0.162762 0.030108
v -0.011145 -0.162762 0.029892
v -0.014549 -0.159621 0.029375
v -0.024178 -0.159628 0.030495
v -0.017962 -0.159628 0.028822
v -0.028752 -0.156229 0.028296
v -0.024720 -0.156738 0.027755
v -0.018717 -0.155950 0.026656
v -0.032401 -0.156731 0.032553
v -0.006124 -0.159642 0.030551
v -0.011305 -0.159628 0.030132
v -0.027189 -0.153522 0.024434
v -0.032814 -0.155717 0.028514
v -0.012552 -0.156407 0.027117
v -0.022881 -0.153285 0.023659
v -0.031078 -0.154672 0.025904
v -0.035786 -0.155259 0.030219
v -0.009709 -0.157249 0.028387
v -0.015433 -0.154950 0.025020
v -0.020056 -0.152998 0.021894
v -0.027606 -0.151496 0.020685
v -0.029644 -0.152995 0.023748
v -0.035424 -0.155070 0.026778
v -0.011087 -0.155073 0.024147
v -0.014880 -0.153835 0.021723
v -0.023261 -0.152311 0.019812
v -0.036446 -0.153185 0.023466
v -0.039769 -0.154536 0.027651
v -0.030216 -0.151103 0.018949
v -0.031952 -0.151399 0.021559
v -0.038033 -0.154354 0.025041
v -0.036297 -0.152168 0.022432
v -0.040432 -0.153240 0.023735
v -0.035093 -0.150379 0.019469
v -0.038961 -0.150226 0.020556
v -0.066899 -0.172068 0.073803
v -0.067670 -0.172165 0.076847
v -0.068759 -0.174632 0.076315
v -0.077635 -0.188010 0.084749
v -0.078771 -0.187835 0.088283
v -0.079753 -0.190845 0.087630
v -0.076443 -0.184701 0.086068
v -0.081460 -0.187835 0.090032
v -0.079285 -0.190970 0.084177
v -0.077013 -0.187207 0.081985
v -0.078413 -0.184701 0.088521
v -0.080858 -0.184701 0.089410
v -0.081802 -0.190970 0.090031
v -0.081496 -0.194104 0.086471
v -0.073595 -0.180068 0.084007
v -0.079702 -0.181472 0.087821
v -0.084025 -0.184754 0.088511
v -0.082646 -0.194104 0.089469
v -0.085076 -0.187835 0.090091
v -0.085681 -0.190384 0.091458
v -0.084377 -0.194104 0.092083
v -0.085012 -0.197238 0.091660
v -0.087607 -0.195074 0.093667
v -0.084063 -0.197203 0.088548
v -0.085955 -0.199900 0.091209
v -0.082203 -0.195172 0.085764
v -0.087567 -0.197238 0.094233
v 0.051622 -0.250518 0.035753
v 0.050446 -0.250999 0.038735
v 0.051195 -0.247887 0.032122
v 0.048969 -0.251881 0.041536
v 0.049595 -0.246508 0.034611
v 0.047423 -0.247127 0.038592
v 0.044850 -0.250075 0.043064
v 0.045793 -0.243648 0.035639
v 0.043781 -0.247447 0.041776
v 0.046028 -0.241115 0.032031
v 0.043544 -0.244072 0.038358
v 0.041303 -0.250537 0.044040
v 0.025169 -0.249634 0.051263
v 0.043255 -0.241061 0.035658
v 0.040191 -0.247426 0.043176
v 0.038827 -0.239823 0.038452
v 0.035486 -0.250003 0.043978
v 0.031665 -0.250681 0.046004
v 0.026527 -0.247662 0.048894
v 0.022720 -0.250518 0.054168
v 0.037857 -0.244039 0.041806
v 0.024444 -0.245570 0.050004
v 0.045286 -0.238977 0.030421
v 0.040808 -0.238560 0.036088
v 0.033268 -0.247363 0.042375
v 0.030163 -0.247616 0.044345
v 0.034134 -0.244250 0.041048
v 0.030822 -0.243622 0.040746
v 0.029039 -0.244265 0.043035
v -0.032735 -0.214767 0.073648
v -0.033428 -0.219172 0.074797
v -0.035133 -0.216043 0.075908
v -0.034893 -0.224004 0.076656
v -0.035244 -0.219177 0.075834
v -0.034579 -0.212790 0.076343
v -0.032911 -0.211887 0.073451
v -0.035591 -0.216088 0.078956
v -0.033894 -0.208812 0.075773
v -0.037315 -0.222311 0.078221
v -0.035191 -0.228480 0.077409
v -0.030953 -0.204833 0.070986
v -0.036803 -0.219177 0.078561
v -0.033684 -0.211505 0.080667
v -0.037271 -0.225445 0.078250
v -0.036610 -0.231234 0.077917
v -0.033287 -0.206640 0.073372
v -0.037419 -0.219467 0.081853
v -0.035451 -0.214822 0.083246
v -0.032598 -0.206485 0.079079
v -0.038552 -0.222417 0.080990
v -0.040080 -0.228676 0.079897
v -0.033727 -0.203506 0.075150
v -0.033769 -0.203506 0.073051
v -0.029984 -0.199099 0.068911
v -0.035460 -0.212908 0.083595
v -0.032343 -0.203057 0.078514
v -0.033047 -0.206640 0.081060
v -0.037980 -0.220785 0.081543
v -0.041093 -0.235294 0.079093
v -0.032131 -0.200372 0.070377
v -0.038489 -0.216043 0.084968
v -0.039073 -0.212992 0.085222
v -0.035301 -0.207674 0.083238
v -0.033223 -0.203506 0.080943
v -0.040780 -0.225445 0.083444
v -0.039340 -0.220439 0.084416
v -0.043088 -0.231713 0.081909
v -0.033781 -0.200283 0.073252
v -0.032680 -0.197238 0.070011
v -0.027574 -0.195135 0.065797
v -0.039614 -0.209774 0.084458
v -0.033591 -0.200075 0.080698
v -0.035338 -0.203506 0.082686
v -0.043451 -0.237335 0.081121
v -0.042317 -0.228601 0.082422
v -0.032227 -0.200372 0.078247
v -0.032870 -0.196608 0.073729
v -0.030864 -0.194104 0.067455
v -0.041170 -0.216131 0.085844
v -0.043573 -0.209688 0.084508
v -0.040373 -0.200753 0.083625
v -0.042008 -0.222311 0.086392
v -0.044693 -0.231713 0.084605
v -0.043820 -0.229125 0.085186
v -0.032637 -0.194104 0.070040
v -0.028992 -0.190970 0.064936
v -0.026912 -0.189129 0.062943
v -0.040562 -0.219177 0.085423
v -0.044010 -0.212545 0.085131
v -0.036592 -0.200372 0.082466
v -0.031994 -0.197238 0.077997
v -0.042247 -0.225445 0.086233
v -0.045580 -0.237841 0.084017
v -0.031749 -0.190970 0.071300
v -0.031170 -0.190970 0.067251
v -0.043005 -0.195073 0.083512
v -0.036921 -0.197238 0.082247
v -0.034365 -0.194458 0.080212
v -0.039015 -0.197238 0.083098
v -0.049675 -0.235754 0.088224
v -0.046809 -0.231713 0.086962
v -0.032448 -0.194104 0.077694
v -0.031460 -0.190970 0.074587
v -0.029985 -0.187114 0.064149
v -0.031056 -0.187835 0.067328
v -0.024793 -0.187563 0.061626
v -0.039571 -0.194143 0.083272
v -0.045971 -0.228797 0.088107
v -0.030964 -0.185944 0.071116
v -0.028433 -0.184792 0.061379
v -0.025017 -0.185230 0.060250
v -0.042290 -0.188446 0.082567
v -0.036865 -0.194104 0.082285
v -0.034898 -0.188417 0.079827
v -0.049238 -0.231713 0.089110
v -0.045622 -0.225445 0.088310
v -0.032689 -0.190970 0.077534
v -0.031439 -0.187835 0.074601
v -0.030661 -0.184673 0.064614
v -0.019516 -0.185846 0.060088
v -0.038362 -0.189515 0.082032
v -0.037319 -0.190970 0.081983
v -0.050937 -0.231713 0.089701
v -0.049803 -0.228291 0.088916
v -0.031669 -0.184701 0.074448
v -0.026567 -0.181962 0.058730
v -0.030768 -0.181538 0.063818
v -0.031159 -0.181318 0.070929
v -0.024153 -0.178200 0.056707
v -0.038437 -0.183786 0.081006
v -0.032929 -0.185318 0.076761
v -0.052509 -0.234847 0.090698
v -0.029721 -0.181567 0.060687
v -0.030923 -0.178776 0.067272
v -0.035498 -0.184701 0.079430
v -0.033183 -0.176376 0.073436
v -0.034711 -0.181050 0.076612
v -0.028319 -0.178433 0.057855
v -0.030989 -0.178611 0.063628
v -0.032428 -0.171968 0.069868
v -0.020493 -0.178258 0.055760
v -0.036052 -0.181483 0.078573
v -0.027588 -0.174451 0.055064
v -0.030486 -0.178433 0.060178
v -0.031236 -0.175299 0.063443
v -0.031951 -0.170246 0.066468
v -0.034547 -0.169031 0.072534
v -0.035732 -0.174655 0.075854
v -0.037679 -0.175299 0.077979
v -0.029037 -0.175543 0.056546
v -0.031160 -0.175752 0.059729
v -0.034249 -0.165525 0.069697
v -0.039962 -0.177006 0.079973
v -0.036910 -0.168297 0.074789
v -0.036050 -0.163136 0.071662
v -0.038922 -0.171050 0.077390
v 0.075640 -0.250607 -0.019480
v 0.071305 -0.250565 -0.014775
v 0.071305 -0.250565 -0.014775
v -0.028814 -0.250363 -0.124488
v -0.029422 -0.250600 -0.118110
v -0.028359 -0.250518 -0.126627
v -0.029763 -0.247653 -0.123245
v -0.027314 -0.247498 -0.129292
v -0.030721 -0.247384 -0.120670
v -0.026327 -0.250516 -0.132855
v -0.030721 -0.243798 -0.121601
v -0.031212 -0.247080 -0.117348
v -0.028136 -0.244250 -0.126478
v -0.025638 -0.250518 -0.136110
v -0.026892 -0.244331 -0.129451
v -0.026862 -0.243069 -0.132900
v -0.025863 -0.247384 -0.136259
v -0.031503 -0.241630 -0.120869
v -0.029606 -0.241115 -0.123692
v -0.025791 -0.244250 -0.136211
v -0.025081 -0.250518 -0.139503
v -0.033034 -0.241073 -0.118215
v -0.027318 -0.240878 -0.129669
v -0.029894 -0.235100 -0.123230
v -0.025518 -0.241115 -0.136030
v -0.025574 -0.247384 -0.139831
v -0.024455 -0.244250 -0.139087
v -0.033208 -0.237942 -0.118082
v -0.033582 -0.241267 -0.112253
v -0.027210 -0.237496 -0.131770
v -0.024049 -0.241115 -0.138817
v -0.023788 -0.247384 -0.142408
v -0.033997 -0.237378 -0.111334
v -0.028614 -0.234847 -0.126796
v -0.025792 -0.237981 -0.136212
v -0.022383 -0.241115 -0.141473
v -0.032730 -0.234427 -0.111373
v -0.031094 -0.234328 -0.121132
v -0.028345 -0.234399 -0.130690
v -0.030270 -0.231713 -0.124133
v -0.024919 -0.237981 -0.139395
v -0.027830 -0.234847 -0.133804
v -0.020653 -0.244293 -0.144022
v -0.024689 -0.238287 -0.142124
v -0.032157 -0.234847 -0.117860
v -0.029734 -0.231713 -0.128080
v -0.027755 -0.235763 -0.137518
v -0.021127 -0.241115 -0.144401
v -0.032035 -0.231747 -0.119921
v -0.032089 -0.229960 -0.125344
v -0.019181 -0.244250 -0.146871
v -0.021437 -0.240860 -0.146860
v -0.033825 -0.229878 -0.122735
v -0.018616 -0.244038 -0.150879
v -0.017238 -0.169060 -0.057297
v -0.017861 -0.169031 -0.051883
v -0.018238 -0.172088 -0.055214
v -0.018689 -0.168884 -0.049325
v -0.017878 -0.172165 -0.059423
v -0.019485 -0.172165 -0.048806
v -0.015713 -0.169031 -0.061747
v -0.014425 -0.172134 -0.061443
v -0.017450 -0.175562 -0.062910
v -0.013501 -0.169031 -0.064040
v -0.011963 -0.169031 -0.065066
v -0.013807 -0.166977 -0.067814
v -0.012899 -0.172179 -0.063652
v -0.025922 -0.172312 -0.060945
v -0.025945 -0.169044 -0.061033
v -0.027680 -0.170411 -0.058416
v -0.027455 -0.169031 -0.058266
v -0.023995 -0.175146 -0.063955
v -0.022223 -0.174896 -0.062866
v -0.044417 -0.169161 -0.069625
v -0.045946 -0.167690 -0.070568
v -0.049600 -0.169031 -0.070735
v -0.042444 -0.165897 -0.070175
v -0.048555 -0.166353 -0.072305
v -0.048555 -0.171777 -0.072305
v -0.039994 -0.165897 -0.068199
v -0.044715 -0.165884 -0.072828
v -0.051165 -0.167085 -0.074041
v -0.051890 -0.169031 -0.072950
v -0.039253 -0.165517 -0.070341
v -0.046819 -0.166129 -0.074914
v -0.036545 -0.165952 -0.068078
v -0.092788 -0.124036 0.033785
v -0.094524 -0.123331 0.036395
v -0.091914 -0.123211 0.038131
v -0.095397 -0.123937 0.032049
v -0.096888 -0.124977 0.038847
v -0.098006 -0.124886 0.034441
v -0.091422 -0.125476 0.031698
v -0.098461 -0.125196 0.030606
v -0.092490 -0.125272 0.028577
v -0.099559 -0.127695 0.037235
v -0.096510 -0.125038 0.027544
v -0.099968 -0.127220 0.033143
v -0.089325 -0.128293 0.028566
v -0.098880 -0.126958 0.025968
v -0.102937 -0.132434 0.027034
v -0.095024 -0.125168 0.026026
v -0.089919 -0.128170 0.024227
v -0.102823 -0.133618 0.034201
v -0.100304 -0.129067 0.025060
v -0.104163 -0.134666 0.029492
v -0.092798 -0.126448 0.022485
v -0.097144 -0.126532 0.023358
v -0.104344 -0.135149 0.024854
v -0.094803 -0.127140 0.020078
v -0.090950 -0.128258 0.019851
v -0.105968 -0.139752 0.028844
v -0.098639 -0.128305 0.022442
v -0.102689 -0.134596 0.019801
v -0.097015 -0.128468 0.019606
v -0.106154 -0.141048 0.021138
v -0.107639 -0.143485 0.024603
v -0.091331 -0.130853 0.014585
v -0.096468 -0.130484 0.016333
v -0.107673 -0.146473 0.016669
v -0.100045 -0.134454 0.014342
v -0.105210 -0.144181 0.013663
v -0.109684 -0.149623 0.018761
v -0.094596 -0.131464 0.013977
v -0.097128 -0.134266 0.011737
v -0.101875 -0.137739 0.013396
v -0.107812 -0.150273 0.011513
v -0.092743 -0.134001 0.010523
v -0.099926 -0.137744 0.010627
v -0.101938 -0.143380 0.008725
v -0.102708 -0.140824 0.012127
v -0.088688 -0.134922 0.010649
v -0.095318 -0.136748 0.008864
v -0.089483 -0.138062 0.006364
v -0.098121 -0.140660 0.007424
v -0.086745 -0.137712 0.007729
v -0.092518 -0.141157 0.004746
v -0.086081 -0.140473 0.004482
v -0.018116 -0.167502 -0.055817
v -0.020726 -0.167576 -0.057553
v -0.019852 -0.166602 -0.053208
v -0.018990 -0.167391 -0.060163
v -0.021588 -0.167496 -0.050599
v -0.022368 -0.168961 -0.058620
v -0.017446 -0.167695 -0.062715
v -0.022930 -0.169031 -0.051491
v -0.022673 -0.169031 -0.060284
v -0.021599 -0.167921 -0.061899
v -0.023520 -0.168785 -0.048013
v -0.022219 -0.165897 -0.047254
v -0.022472 -0.165934 -0.066244
v -0.024130 -0.172165 -0.048525
v -0.020559 -0.165862 -0.046298
v -0.025945 -0.169044 -0.061033
v -0.018127 -0.166764 -0.067118
v -0.024208 -0.166617 -0.063635
v -0.023657 -0.165897 -0.044446
v -0.025011 -0.170415 -0.045290
v -0.020736 -0.166786 -0.068854
v -0.025082 -0.166835 -0.067980
v -0.016391 -0.166475 -0.069727
v -0.027094 -0.172165 -0.047982
v -0.022451 -0.165050 -0.043644
v -0.012045 -0.166898 -0.070600
v -0.026767 -0.167960 -0.042815
v -0.026283 -0.174200 -0.049951
v -0.027921 -0.169702 -0.047040
v -0.024541 -0.165516 -0.041270
v -0.023346 -0.167722 -0.070590
v -0.019309 -0.168762 -0.072149
v -0.014628 -0.168705 -0.072543
v -0.029535 -0.175299 -0.049970
v -0.022515 -0.169031 -0.071838
v -0.012371 -0.169031 -0.074581
v -0.021371 -0.172165 -0.072535
v -0.018010 -0.172165 -0.072951
v -0.025437 -0.172165 -0.073104
v -0.014750 -0.172053 -0.072193
v -0.025955 -0.174268 -0.072326
v -0.028381 -0.172761 -0.074338
v 0.051226 -0.250492 -0.023285
v 0.047462 -0.250450 -0.022978
v 0.048800 -0.247129 -0.022033
v 0.038687 -0.251000 -0.027947
v 0.043702 -0.250518 -0.024255
v 0.041005 -0.250518 -0.025860
v 0.046205 -0.247384 -0.022360
v 0.045388 -0.244171 -0.021132
v 0.041040 -0.247384 -0.025912
v 0.043443 -0.247384 -0.023867
v 0.048208 -0.241573 -0.018734
v 0.040857 -0.243861 -0.026195
v 0.043149 -0.244250 -0.023424
v 0.044823 -0.241115 -0.020283
v 0.036608 -0.242489 -0.031049
v 0.042958 -0.240823 -0.022777
v 0.047064 -0.237981 -0.017993
v 0.038714 -0.241115 -0.029184
v 0.044398 -0.237981 -0.019644
v 0.036713 -0.235772 -0.030334
v 0.041169 -0.239334 -0.025685
v 0.044177 -0.234847 -0.019311
v 0.042439 -0.235949 -0.021790
v 0.023317 -0.248182 -0.063180
v 0.038752 -0.236787 -0.028135
v 0.046635 -0.231723 -0.017885
v 0.020694 -0.249652 -0.064939
v 0.025819 -0.245647 -0.059877
v 0.037740 -0.229333 -0.027016
v 0.040392 -0.234109 -0.024559
v 0.043841 -0.230833 -0.018747
v 0.041538 -0.231713 -0.021003
v 0.019364 -0.247469 -0.066719
v 0.022048 -0.243863 -0.063591
v 0.045502 -0.228474 -0.017258
v 0.021194 -0.238605 -0.062702
v 0.050328 -0.228686 -0.016684
v 0.043048 -0.225445 -0.017615
v 0.040928 -0.225472 -0.019507
v 0.014003 -0.248053 -0.070345
v 0.019370 -0.244250 -0.066896
v 0.018005 -0.238129 -0.065582
v 0.048854 -0.227213 -0.015025
v 0.045233 -0.225445 -0.015241
v 0.013135 -0.244265 -0.071940
v 0.016939 -0.244250 -0.068901
v 0.018951 -0.241115 -0.066267
v 0.017548 -0.234847 -0.064158
v 0.051464 -0.226903 -0.013289
v 0.042111 -0.222234 -0.015812
v 0.044509 -0.223998 -0.014152
v 0.011733 -0.247384 -0.072392
v 0.016741 -0.241115 -0.068603
v 0.015113 -0.234908 -0.067108
v 0.019846 -0.232545 -0.061917
v 0.047025 -0.225467 -0.012372
v 0.010034 -0.244269 -0.075069
v 0.009088 -0.251054 -0.073048
v 0.016211 -0.237981 -0.067807
v 0.014479 -0.231713 -0.065203
v 0.022560 -0.233823 -0.059957
v 0.016694 -0.229989 -0.062879
v 0.009551 -0.247261 -0.074853
v 0.012183 -0.241115 -0.073068
v 0.014337 -0.241115 -0.070648
v 0.012615 -0.234700 -0.069371
v 0.013976 -0.237981 -0.070105
v 0.019121 -0.229028 -0.060865
v 0.009534 -0.241583 -0.074891
v 0.010632 -0.231649 -0.066944
v 0.021205 -0.228579 -0.058338
v 0.016296 -0.228579 -0.062277
v 0.011162 -0.237981 -0.071533
v 0.007603 -0.241014 -0.076920
v 0.013000 -0.228579 -0.062981
v 0.010101 -0.235721 -0.070388
v 0.019968 -0.226529 -0.056730
v 0.014817 -0.225480 -0.060090
v 0.008537 -0.237127 -0.072638
v 0.008310 -0.244240 -0.079178
v 0.009151 -0.228951 -0.064076
v -0.004743 -0.247597 -0.081837
v 0.005993 -0.241421 -0.080738
v 0.005141 -0.237770 -0.074355
v 0.006372 -0.231433 -0.069992
v 0.018216 -0.225059 -0.054947
v 0.000634 -0.250518 -0.078342
v -0.006491 -0.245612 -0.081666
v 0.004205 -0.240921 -0.078611
v 0.006233 -0.244358 -0.081099
v 0.004184 -0.234261 -0.073140
v 0.002564 -0.240850 -0.075938
v 0.004517 -0.228477 -0.067205
v 0.008943 -0.224639 -0.062080
v 0.013766 -0.222397 -0.058654
v -0.011421 -0.250518 -0.082856
v -0.008360 -0.246049 -0.081899
v -0.005109 -0.240713 -0.081920
v 0.003313 -0.244250 -0.079204
v 0.004917 -0.244250 -0.081901
v 0.001988 -0.237981 -0.074718
v 0.002189 -0.228734 -0.068519
v 0.004013 -0.225702 -0.065560
v 0.003071 -0.231576 -0.071987
v 0.015527 -0.222390 -0.055972
v -0.001807 -0.244250 -0.082611
v 0.000126 -0.242487 -0.077617
v -0.001600 -0.234794 -0.074984
v -0.000525 -0.237981 -0.076599
v 0.005493 -0.220155 -0.062996
v 0.010380 -0.220400 -0.059617
v -0.000240 -0.228206 -0.070502
v 0.017366 -0.221611 -0.052908
v 0.013210 -0.218785 -0.057670
v -0.012971 -0.247188 -0.082928
v -0.008468 -0.241115 -0.081636
v -0.001782 -0.241115 -0.080369
v 0.000837 -0.244250 -0.078647
v -0.002760 -0.231789 -0.073712
v 0.001080 -0.225445 -0.067697
v 0.003098 -0.222311 -0.065071
v 0.007519 -0.216043 -0.060400
v 0.020389 -0.222311 -0.051454
v 0.015014 -0.216043 -0.054692
v 0.014442 -0.219177 -0.056742
v -0.011799 -0.244272 -0.082836
v -0.009376 -0.237424 -0.080341
v -0.005094 -0.238104 -0.080814
v -0.000756 -0.243372 -0.081911
v -0.001998 -0.237849 -0.079082
v -0.004227 -0.234845 -0.076694
v 0.002634 -0.219638 -0.064374
v 0.004175 -0.215507 -0.061225
v 0.009875 -0.216043 -0.058284
v -0.003359 -0.227045 -0.072267
v 0.019641 -0.217663 -0.048803
v 0.016597 -0.216111 -0.051480
v 0.012583 -0.216043 -0.056696
v -0.014448 -0.244250 -0.083174
v -0.019024 -0.244537 -0.083178
v 0.000354 -0.244250 -0.084937
v 0.000326 -0.244250 -0.081192
v -0.006920 -0.234789 -0.078509
v -0.000962 -0.225445 -0.070284
v 0.000700 -0.222122 -0.067060
v 0.001604 -0.216043 -0.062826
v 0.005764 -0.210845 -0.057975
v -0.008449 -0.228016 -0.076006
v 0.014124 -0.212791 -0.053241
v -0.024799 -0.247376 -0.085656
v -0.027850 -0.250819 -0.086762
v -0.015342 -0.241115 -0.082619
v -0.023976 -0.243605 -0.085155
v -0.013470 -0.235049 -0.080048
v 0.001125 -0.244037 -0.084752
v 0.001831 -0.244250 -0.083955
v -0.008380 -0.231609 -0.077456
v 0.002098 -0.210798 -0.059916
v 0.001151 -0.212734 -0.061862
v 0.011868 -0.212207 -0.055469
v 0.009639 -0.212698 -0.057116
v -0.006465 -0.225445 -0.073330
v -0.003820 -0.222311 -0.071648
v 0.015008 -0.211841 -0.049477
v -0.016867 -0.236785 -0.081362
v -0.019100 -0.240740 -0.082867
v 0.000980 -0.247207 -0.084520
v -0.000888 -0.222311 -0.070396
v -0.000650 -0.216043 -0.065095
v 0.004779 -0.206302 -0.056293
v 0.010248 -0.209478 -0.053807
v -0.007301 -0.221459 -0.072564
v -0.011527 -0.225453 -0.077108
v -0.011109 -0.228719 -0.077418
v 0.019540 -0.213028 -0.045687
v 0.012926 -0.209564 -0.050449
v -0.027928 -0.244250 -0.086334
v -0.027699 -0.247384 -0.086679
v -0.030508 -0.250866 -0.093027
v -0.029727 -0.250518 -0.089685
v -0.024840 -0.238765 -0.085110
v -0.017332 -0.229142 -0.078762
v -0.002014 -0.218280 -0.068913
v 0.006540 -0.206632 -0.054247
v 0.002228 -0.205595 -0.057897
v -0.001106 -0.212878 -0.064592
v -0.012228 -0.222031 -0.075926
v -0.004420 -0.219218 -0.070936
v 0.015964 -0.209236 -0.045131
v 0.011206 -0.206366 -0.049060
v -0.030032 -0.247265 -0.088190
v -0.020109 -0.234984 -0.081776
v -0.015483 -0.225233 -0.076906
v -0.003236 -0.212908 -0.066867
v 0.002816 -0.200245 -0.053499
v -0.002333 -0.206640 -0.062566
v 0.008694 -0.207073 -0.051355
v -0.012524 -0.218781 -0.074409
v -0.007489 -0.215766 -0.071359
v 0.013906 -0.205894 -0.044796
v 0.018903 -0.210166 -0.041678
v -0.031119 -0.241351 -0.086975
v -0.031417 -0.247351 -0.091387
v -0.025342 -0.234847 -0.084563
v -0.019256 -0.225270 -0.077858
v -0.020895 -0.229158 -0.080348
v -0.005965 -0.212820 -0.068315
v 0.004642 -0.200664 -0.051787
v -0.003258 -0.203193 -0.061332
v -0.004303 -0.209710 -0.065059
v 0.007715 -0.203902 -0.049816
v -0.018671 -0.222398 -0.076980
v -0.010511 -0.212919 -0.072657
v 0.024844 -0.212482 -0.037568
v 0.012086 -0.202554 -0.043702
v -0.030898 -0.237682 -0.086743
v -0.032892 -0.244250 -0.090189
v -0.024452 -0.232195 -0.082924
v 0.001704 -0.197116 -0.051450
v -0.017390 -0.215883 -0.074408
v -0.013891 -0.212908 -0.073484
v -0.008004 -0.212908 -0.071016
v 0.017617 -0.207038 -0.040342
v 0.022635 -0.209774 -0.037855
v 0.008642 -0.198185 -0.043564
v -0.033631 -0.240868 -0.088767
v -0.028686 -0.234210 -0.085585
v -0.021610 -0.222311 -0.078857
v -0.023496 -0.227591 -0.081395
v -0.007259 -0.209774 -0.066478
v 0.006592 -0.199420 -0.047677
v 0.003929 -0.196940 -0.048842
v -0.006837 -0.202971 -0.063281
v -0.019684 -0.217578 -0.075910
v -0.011396 -0.209794 -0.071709
v -0.009339 -0.209774 -0.068855
v 0.020141 -0.209774 -0.039764
v -0.029040 -0.231553 -0.084474
v -0.031626 -0.234847 -0.086434
v -0.024382 -0.222311 -0.080348
v -0.026650 -0.228579 -0.082596
v -0.008244 -0.207072 -0.065485
v 0.003410 -0.193971 -0.044253
v -0.017185 -0.212366 -0.073571
v -0.020441 -0.212908 -0.074955
v -0.014688 -0.209503 -0.072782
v -0.031672 -0.231713 -0.086365
v -0.022374 -0.217367 -0.078159
v -0.025491 -0.220046 -0.079947
v -0.029991 -0.225445 -0.083233
v -0.011473 -0.203588 -0.066409
v -0.013671 -0.206745 -0.070362
v -0.031183 -0.228879 -0.087098
v -0.030171 -0.222446 -0.082593
v -0.009870 -0.200270 -0.062692
v -0.021533 -0.209820 -0.073533
v -0.019750 -0.206243 -0.072424
v -0.031973 -0.225445 -0.085912
v -0.026795 -0.215890 -0.078249
v -0.033058 -0.221669 -0.084123
v -0.013692 -0.202876 -0.068324
v -0.012203 -0.200175 -0.064950
v -0.018835 -0.203846 -0.071268
v -0.032476 -0.225445 -0.087957
v -0.034115 -0.214972 -0.080717
v -0.016299 -0.202406 -0.069800
v -0.014342 -0.192434 -0.060197
v -0.024360 -0.207801 -0.074048
v -0.028784 -0.213908 -0.077979
v -0.022135 -0.203506 -0.072409
v -0.031392 -0.228579 -0.091001
v -0.033794 -0.224340 -0.088834
v -0.035413 -0.222096 -0.086399
v -0.036580 -0.219177 -0.084646
v -0.015299 -0.200193 -0.067634
v -0.019261 -0.194106 -0.063772
v -0.026441 -0.203216 -0.072826
v -0.023776 -0.200168 -0.071115
v -0.019795 -0.200110 -0.070374
v -0.032582 -0.225581 -0.091518
v -0.035414 -0.213085 -0.080615
v -0.037408 -0.216496 -0.083402
v -0.015703 -0.197657 -0.065102
v -0.018788 -0.190589 -0.060466
v -0.028079 -0.206055 -0.074922
v -0.029570 -0.209839 -0.077284
v -0.031316 -0.228579 -0.092559
v -0.036403 -0.223988 -0.090570
v -0.033960 -0.209813 -0.078663
v -0.039329 -0.212753 -0.081369
v -0.019298 -0.197740 -0.067062
v -0.024272 -0.190530 -0.062869
v -0.026617 -0.200372 -0.071331
v -0.026689 -0.196346 -0.067759
v -0.033780 -0.225448 -0.094511
v -0.023131 -0.195462 -0.066119
v -0.033923 -0.205564 -0.076615
v -0.031295 -0.200598 -0.072225
v -0.031068 -0.196878 -0.069516
v -0.007481 -0.172562 -0.071802
v -0.006815 -0.169031 -0.072803
v -0.005938 -0.172102 -0.070235
v -0.010003 -0.171812 -0.073006
v -0.005027 -0.168712 -0.069833
v -0.007700 -0.166760 -0.071474
v -0.002345 -0.169362 -0.068207
v -0.006672 -0.165890 -0.066944
v -0.009281 -0.169031 -0.074755
v -0.002633 -0.165917 -0.067492
v -0.010309 -0.166974 -0.073210
v 0.001252 -0.165897 -0.067955
v -0.004304 -0.165443 -0.064660
v -0.012045 -0.166898 -0.070600
v -0.012371 -0.169031 -0.074581
v 0.001856 -0.169043 -0.068886
v 0.000128 -0.165125 -0.066265
v -0.001666 -0.165812 -0.063342
v 0.001864 -0.166615 -0.068875
v 0.002365 -0.166074 -0.064778
v 0.004474 -0.166271 -0.067139
v 0.005196 -0.169031 -0.068224
v 0.004474 -0.171988 -0.067139
v 0.006889 -0.169031 -0.065532
v 0.031289 -0.166077 0.022093
v 0.031425 -0.162719 0.022267
v 0.028130 -0.162762 0.021783
v 0.028007 -0.165897 0.021967
v 0.029768 -0.160954 0.024978
v 0.024595 -0.165592 0.021680
v 0.027159 -0.160896 0.023242
v 0.027159 -0.167720 0.023242
v 0.024482 -0.162155 0.021375
v 0.029768 -0.168442 0.024978
v 0.022813 -0.167798 0.024115
v 0.021106 -0.162762 0.021024
v 0.022813 -0.159992 0.024115
v 0.020182 -0.165879 0.022476
v 0.017509 -0.162916 0.020536
v 0.020183 -0.159641 0.022411
v 0.015972 -0.165866 0.023328
v 0.018486 -0.159620 0.025027
v 0.013249 -0.164792 0.021516
v 0.017595 -0.160789 0.020643
v 0.017113 -0.159628 0.021367
v 0.011235 -0.162900 0.020122
v 0.008904 -0.164794 0.022390
v 0.013815 -0.159628 0.020667
v -0.015780 -0.250518 -0.161173
v -0.015106 -0.250518 -0.159217
v -0.018485 -0.250518 -0.161466
v -0.016727 -0.247908 -0.159724
v -0.020770 -0.250675 -0.159221
v -0.015823 -0.247384 -0.155930
v -0.019559 -0.247384 -0.158416
v -0.018212 -0.245627 -0.157519
v -0.019948 -0.245261 -0.154910
v -0.042554 -0.168557 -0.076065
v -0.042466 -0.172157 -0.075778
v -0.045692 -0.172097 -0.074128
v -0.039323 -0.172165 -0.077455
v 0.003882 -0.159628 0.019498
v 0.006135 -0.162853 0.020358
v 0.002229 -0.163004 0.021105
v 0.039004 -0.165530 0.019647
v 0.043066 -0.162105 0.022269
v 0.042506 -0.165828 0.022635
v 0.097140 -0.250518 -0.031837
v 0.096807 -0.247384 -0.032059
v 0.094369 -0.249707 -0.029721
v 0.094649 -0.243971 -0.030372
v 0.091361 -0.250518 -0.028622
v 0.090846 -0.246123 -0.027704
v 0.097366 -0.240957 -0.031845
v 0.094310 -0.241115 -0.029955
v 0.087952 -0.250100 -0.027950
v 0.091437 -0.241115 -0.028215
v 0.088140 -0.244250 -0.026532
v 0.095687 -0.238137 -0.028837
v 0.087993 -0.241115 -0.026630
v 0.091439 -0.238558 -0.028048
v 0.081476 -0.250509 -0.027401
v 0.085650 -0.244431 -0.025523
v 0.080481 -0.247425 -0.026080
v 0.094044 -0.236139 -0.026368
v 0.096387 -0.237981 -0.024810
v 0.087015 -0.237981 -0.026651
v 0.075065 -0.250518 -0.026131
v 0.084997 -0.240778 -0.025079
v 0.078946 -0.244361 -0.024177
v 0.089354 -0.234777 -0.025835
v 0.073696 -0.246943 -0.025002
v 0.080944 -0.241030 -0.023440
v 0.092055 -0.235004 -0.023927
v 0.085987 -0.234960 -0.025932
v 0.069723 -0.250041 -0.025849
v 0.081209 -0.234874 -0.024067
v 0.076572 -0.241429 -0.022416
v 0.087963 -0.233139 -0.022885
v 0.070672 -0.247384 -0.025187
v 0.076511 -0.237920 -0.021942
v 0.073422 -0.244250 -0.023662
v 0.085354 -0.233362 -0.024621
v 0.081008 -0.233616 -0.023748
v 0.062501 -0.247165 -0.024005
v 0.076707 -0.234847 -0.022462
v 0.072878 -0.237972 -0.021210
v 0.072511 -0.241366 -0.021873
v 0.083618 -0.231788 -0.022012
v 0.057805 -0.250636 -0.024321
v 0.069708 -0.244273 -0.023696
v 0.079730 -0.231540 -0.022134
v 0.058375 -0.247635 -0.023404
v 0.065345 -0.244064 -0.022976
v 0.072399 -0.234847 -0.021664
v 0.067807 -0.240923 -0.021371
v 0.075065 -0.231522 -0.021039
v 0.053943 -0.247271 -0.023013
v 0.058450 -0.241309 -0.019044
v 0.063614 -0.240399 -0.020422
v 0.068062 -0.234435 -0.021257
v 0.064642 -0.238253 -0.020341
v 0.081837 -0.231752 -0.019432
v 0.077536 -0.230559 -0.018529
v 0.051226 -0.250492 -0.023285
v 0.070855 -0.231555 -0.020290
v 0.073191 -0.230084 -0.017656
v 0.048800 -0.247129 -0.022033
v 0.052640 -0.244445 -0.021231
v 0.059296 -0.237614 -0.019249
v 0.069231 -0.231713 -0.020290
v 0.063445 -0.234847 -0.020862
v 0.054761 -0.240935 -0.018720
v 0.068845 -0.229572 -0.016783
v 0.067367 -0.231713 -0.020219
v 0.048208 -0.241573 -0.018734
v 0.055028 -0.237981 -0.018172
v 0.063246 -0.229705 -0.017859
v 0.059480 -0.234880 -0.020217
v 0.063530 -0.231713 -0.020521
v 0.071455 -0.229594 -0.015047
v 0.054808 -0.235091 -0.018747
v 0.064446 -0.228657 -0.015288
v 0.067361 -0.228579 -0.014111
v 0.050565 -0.238027 -0.017729
v 0.060322 -0.228467 -0.015287
v 0.055962 -0.230828 -0.018956
v 0.068977 -0.229449 -0.011330
v 0.047064 -0.237981 -0.017993
v 0.050538 -0.230876 -0.017886
v 0.057460 -0.228521 -0.017030
v 0.062764 -0.228160 -0.013300
v 0.065718 -0.228443 -0.011334
v 0.046635 -0.231723 -0.017885
v 0.055809 -0.227154 -0.014163
v 0.058418 -0.227624 -0.012427
v 0.053360 -0.228212 -0.016934
v 0.063305 -0.228623 -0.009445
v 0.050328 -0.228686 -0.016684
v 0.059072 -0.228477 -0.007392
v 0.051464 -0.226903 -0.013289
v 0.054073 -0.227009 -0.011553
v 0.056682 -0.227527 -0.009817
v 0.056671 -0.228614 -0.005984
v -0.065951 -0.244250 -0.085764
v -0.065597 -0.241115 -0.086297
v -0.068436 -0.241115 -0.087688
v -0.063154 -0.241115 -0.084311
v -0.066055 -0.237981 -0.085608
v -0.069495 -0.238053 -0.085931
v -0.063237 -0.237981 -0.084186
v -0.066821 -0.236059 -0.084457
v -0.065329 -0.234847 -0.083464
v 0.002289 -0.169031 0.025517
v 0.004780 -0.171641 0.023138
v 0.003450 -0.169031 0.022526
v 0.001949 -0.167486 0.021527
v -0.037183 -0.150275 0.052140
v -0.039334 -0.146984 0.054203
v -0.036504 -0.147166 0.056403
v -0.040324 -0.150226 0.053632
v -0.039877 -0.143766 0.057459
v -0.039963 -0.153360 0.053872
v -0.042110 -0.150226 0.053801
v -0.042077 -0.147068 0.053743
v -0.039724 -0.155050 0.050281
v -0.044257 -0.140824 0.057028
v -0.041208 -0.156546 0.052595
v -0.037879 -0.153616 0.047632
v -0.043219 -0.153360 0.055468
v -0.044523 -0.147092 0.054603
v -0.047552 -0.144557 0.056381
v -0.042357 -0.156001 0.048515
v -0.042744 -0.156494 0.054754
v -0.040621 -0.156105 0.045906
v -0.044949 -0.153360 0.052410
v -0.045830 -0.148292 0.053734
v -0.043854 -0.156023 0.051284
v -0.045096 -0.150226 0.052631
v -0.047074 -0.147092 0.055604
v -0.045169 -0.153299 0.050323
v -0.047704 -0.147180 0.051057
v -0.046730 -0.148509 0.049449
v -0.087081 -0.134105 0.025253
v -0.088333 -0.131421 0.027090
v -0.086081 -0.131402 0.029353
v -0.088708 -0.131421 0.025206
v -0.087453 -0.134555 0.022277
v -0.085843 -0.135582 0.023348
v -0.088417 -0.131390 0.021603
v -0.087073 -0.134555 0.019207
v -0.083859 -0.137506 0.020174
v -0.088811 -0.131211 0.016996
v -0.086853 -0.137951 0.019047
v -0.086597 -0.134555 0.015318
v -0.086445 -0.137690 0.015419
v -0.086174 -0.140837 0.018269
v -0.086942 -0.134327 0.013726
v -0.087590 -0.139115 0.014657
v -0.085616 -0.137206 0.011912
v -0.087846 -0.141025 0.014938
v -0.085759 -0.140824 0.012661
v -0.084118 -0.139107 0.009438
v -0.031157 -0.228505 -0.098409
v -0.030823 -0.231653 -0.102620
v -0.031865 -0.228579 -0.102792
v -0.031044 -0.232076 -0.098448
v -0.033146 -0.228616 -0.107170
v -0.033804 -0.226818 -0.100134
v -0.031164 -0.228579 -0.094614
v -0.031890 -0.231904 -0.108439
v -0.034691 -0.227160 -0.104217
v -0.032931 -0.225948 -0.095789
v -0.035846 -0.226127 -0.097216
v -0.033780 -0.225448 -0.094511
v -0.032217 -0.231651 -0.111327
v -0.031316 -0.228579 -0.092559
v -0.032730 -0.234427 -0.111373
v -0.033815 -0.229308 -0.111435
v -0.032157 -0.234847 -0.117860
v -0.034688 -0.228891 -0.115780
v -0.032035 -0.231747 -0.119921
v -0.032952 -0.230416 -0.118389
v -0.033631 -0.240868 -0.088767
v -0.033989 -0.237981 -0.088874
v -0.030898 -0.237682 -0.086743
v -0.031626 -0.234847 -0.086434
v 0.053681 -0.250518 0.025830
v 0.052630 -0.250708 0.028911
v 0.043267 -0.234933 0.026154
v 0.042341 -0.233614 0.029570
v 0.045286 -0.238977 0.030421
v 0.041175 -0.231573 0.024926
v 0.045746 -0.237630 0.024315
v 0.039059 -0.228960 0.027395
v 0.040700 -0.231432 0.020101
v 0.044819 -0.236950 0.019289
v 0.038778 -0.228044 0.023066
v 0.042221 -0.234326 0.018205
v 0.041125 -0.231713 0.017476
v 0.039591 -0.228579 0.020220
v 0.043699 -0.234796 0.015424
v 0.040590 -0.228579 0.017120
v 0.038647 -0.225445 0.019592
v 0.047650 -0.238355 0.014289
v 0.041294 -0.228579 0.013596
v 0.041611 -0.231713 0.013149
v 0.040141 -0.225445 0.016822
v 0.045459 -0.234812 0.012732
v 0.041258 -0.225070 0.013523
v 0.039124 -0.222771 0.016145
v 0.046833 -0.235237 0.009981
v 0.042221 -0.225445 0.010677
v 0.042699 -0.231901 0.010929
v 0.041459 -0.222311 0.010170
v 0.042056 -0.228531 0.010043
v 0.039135 -0.219540 0.011668
v 0.046264 -0.233687 0.005806
v 0.042811 -0.222311 0.007305
v 0.043268 -0.225445 0.007609
v 0.043494 -0.231713 0.007759
v 0.037172 -0.216977 0.014628
v 0.048875 -0.236294 0.007575
v 0.038496 -0.216307 0.007704
v 0.041784 -0.220229 0.006553
v 0.043747 -0.228579 0.004046
v 0.035855 -0.218352 0.019973
v 0.044086 -0.231713 0.003832
v 0.049172 -0.234847 0.004008
v 0.043425 -0.222511 0.004297
v 0.044096 -0.225445 0.003888
v 0.034724 -0.211701 0.012247
v 0.034237 -0.213573 0.017135
v 0.048002 -0.234096 0.003230
v 0.050611 -0.235831 0.004966
v 0.037910 -0.213736 0.004582
v 0.041992 -0.219003 0.001504
v 0.044152 -0.225445 0.000668
v 0.045536 -0.231746 0.001229
v 0.034951 -0.209781 0.005864
v 0.034693 -0.216043 0.020726
v 0.049738 -0.233920 0.000620
v 0.052160 -0.234911 0.001968
v 0.043410 -0.222162 -0.000549
v 0.044441 -0.228579 0.000860
v 0.032747 -0.206561 0.010621
v 0.032378 -0.208618 0.015922
v 0.033357 -0.214233 0.023810
v 0.032605 -0.210981 0.019036
v 0.047497 -0.231272 -0.000951
v 0.035768 -0.210010 0.002307
v 0.043233 -0.222311 -0.003707
v 0.045744 -0.228415 -0.001863
v 0.033094 -0.205482 0.003384
v 0.050114 -0.231713 -0.002894
v 0.051474 -0.232964 -0.001989
v 0.038877 -0.213496 -0.005320
v 0.041894 -0.219191 -0.004577
v 0.031332 -0.203469 0.012474
v 0.031862 -0.209413 0.022388
v 0.048677 -0.229620 -0.003974
v 0.054083 -0.233959 -0.000253
v 0.040202 -0.215882 -0.006121
v 0.034562 -0.207113 -0.004004
v 0.045929 -0.225901 -0.005678
v 0.043535 -0.222358 -0.007096
v 0.030111 -0.200486 0.009837
v 0.029963 -0.203719 0.022716
v 0.032388 -0.214288 0.026637
v 0.052427 -0.231713 -0.003422
v 0.037370 -0.209150 -0.011774
v 0.037009 -0.209355 -0.008274
v 0.030065 -0.199270 0.001769
v 0.041594 -0.218987 -0.009148
v 0.029050 -0.200240 0.016808
v 0.030581 -0.208255 0.025438
v 0.053210 -0.230289 -0.004599
v 0.055642 -0.231352 -0.002595
v 0.040184 -0.216043 -0.009501
v 0.033566 -0.203920 -0.009519
v 0.031081 -0.199699 -0.006046
v 0.047059 -0.225637 -0.008662
v 0.043592 -0.222135 -0.011742
v 0.026682 -0.195932 0.012202
v 0.027538 -0.196286 0.008559
v 0.028524 -0.200768 0.021054
v 0.027760 -0.203791 0.027272
v 0.029766 -0.209774 0.028741
v 0.050690 -0.228685 -0.006715
v 0.037955 -0.214288 -0.015516
v 0.029548 -0.197090 -0.005886
v 0.045382 -0.223997 -0.009807
v 0.041056 -0.219166 -0.013163
v 0.027038 -0.197238 0.015633
v 0.022684 -0.188836 0.003462
v 0.025298 -0.199008 0.025934
v 0.026336 -0.197650 0.019265
v 0.056671 -0.228614 -0.005984
v 0.032700 -0.202748 -0.013618
v 0.036981 -0.209774 -0.014985
v 0.029729 -0.197241 -0.008922
v 0.023784 -0.189129 -0.005125
v 0.049727 -0.226588 -0.010680
v 0.047025 -0.225467 -0.012372
v 0.044509 -0.223998 -0.014152
v 0.042111 -0.222234 -0.015812
v 0.023144 -0.191015 0.009434
v 0.021710 -0.191029 0.016627
v 0.028050 -0.209693 0.031303
v 0.026129 -0.204840 0.030146
v 0.052337 -0.227442 -0.008944
v 0.034512 -0.206800 -0.016913
v 0.027393 -0.194104 -0.010724
v 0.025218 -0.191037 -0.008060
v 0.038697 -0.218700 -0.017774
v 0.022222 -0.187470 -0.002989
v 0.022081 -0.193839 0.022627
v 0.024076 -0.199838 0.028758
v 0.054073 -0.227009 -0.011553
v 0.032863 -0.204972 -0.017546
v 0.034295 -0.212052 -0.021185
v 0.028466 -0.196444 -0.013306
v 0.022468 -0.188315 -0.009255
v 0.051464 -0.226903 -0.013289
v 0.039757 -0.222500 -0.019563
v 0.019671 -0.187946 0.012149
v 0.020734 -0.185957 -0.007351
v 0.019709 -0.184847 0.000309
v 0.020830 -0.194457 0.026560
v 0.022713 -0.197238 0.027812
v 0.022312 -0.200734 0.031262
v 0.030253 -0.200479 -0.015996
v 0.022416 -0.189698 -0.012526
v 0.034776 -0.216315 -0.023782
v 0.040928 -0.225472 -0.019507
v 0.037790 -0.220793 -0.021668
v 0.020658 -0.191195 0.020311
v 0.021188 -0.187261 0.004389
v 0.019711 -0.189641 0.018913
v 0.018615 -0.183464 -0.003433
v 0.032863 -0.209774 -0.021900
v 0.029963 -0.202966 -0.019825
v 0.026037 -0.197186 -0.018583
v 0.022908 -0.193061 -0.017532
v 0.031903 -0.213479 -0.027908
v 0.039371 -0.228496 -0.023423
v 0.016417 -0.184237 0.011099
v 0.015144 -0.185012 0.016678
v 0.015911 -0.181687 -0.006571
v 0.015548 -0.180883 0.000768
v 0.018364 -0.184701 0.006097
v 0.020516 -0.196600 0.029814
v 0.017004 -0.191072 0.027451
v 0.031818 -0.209871 -0.024425
v 0.030058 -0.206445 -0.022985
v 0.017952 -0.188705 -0.020429
v 0.016690 -0.186205 -0.017603
v 0.032303 -0.217088 -0.029628
v 0.041538 -0.231713 -0.021003
v 0.037740 -0.229333 -0.027016
v 0.012285 -0.185100 0.023106
v 0.014964 -0.180311 -0.003693
v 0.016155 -0.183541 -0.011442
v 0.015991 -0.181795 0.006703
v 0.027436 -0.201294 -0.022471
v 0.022617 -0.194172 -0.021003
v 0.019656 -0.191138 -0.022907
v 0.033888 -0.221908 -0.030380
v 0.029387 -0.213535 -0.031604
v 0.028758 -0.209774 -0.030085
v 0.015584 -0.188116 0.023070
v 0.013901 -0.182226 0.014897
v 0.009299 -0.181281 0.023655
v 0.011799 -0.178386 -0.006728
v 0.013112 -0.178468 -0.001094
v 0.013363 -0.178159 0.006534
v 0.014873 -0.190022 0.030672
v 0.027780 -0.206304 -0.027576
v 0.022058 -0.195010 -0.025355
v 0.016132 -0.187823 -0.022523
v 0.013845 -0.184689 -0.019736
v 0.030808 -0.219460 -0.034403
v 0.028209 -0.216191 -0.035926
v 0.034556 -0.225185 -0.030792
v 0.014094 -0.187843 0.025875
v 0.012251 -0.178382 0.013218
v 0.012374 -0.177916 0.012147
v 0.008764 -0.182526 0.027899
v 0.011430 -0.181161 -0.014927
v 0.010851 -0.175572 0.002904
v 0.013214 -0.187770 0.028988
v 0.025518 -0.200614 -0.026557
v 0.018898 -0.191994 -0.026854
v 0.031365 -0.224553 -0.036466
v 0.026391 -0.207560 -0.032199
v 0.027528 -0.212908 -0.033894
v 0.034841 -0.231307 -0.032169
v 0.005795 -0.178570 0.026825
v 0.010457 -0.176237 -0.002735
v 0.009084 -0.175604 -0.005721
v 0.009591 -0.174950 0.011087
v 0.025201 -0.204049 -0.030396
v 0.023537 -0.198785 -0.027942
v 0.016228 -0.191073 -0.029061
v 0.010535 -0.182525 -0.021797
v 0.029352 -0.219177 -0.036635
v 0.028413 -0.221067 -0.039766
v 0.024844 -0.212482 -0.037568
v 0.036713 -0.235772 -0.030334
v 0.008802 -0.174809 0.014120
v 0.009199 -0.178743 0.019799
v 0.005669 -0.174498 -0.011055
v 0.007185 -0.172098 -0.001654
v 0.007446 -0.172195 0.009243
v 0.024047 -0.200412 -0.028970
v 0.019972 -0.195425 -0.029962
v 0.013930 -0.189692 -0.030450
v 0.012109 -0.186803 -0.027260
v 0.006615 -0.179575 -0.024151
v 0.028968 -0.227083 -0.041674
v 0.025476 -0.216574 -0.041221
v 0.020316 -0.202188 -0.034296
v 0.032550 -0.228579 -0.035785
v 0.033067 -0.236516 -0.036212
v 0.005291 -0.175441 0.024295
v 0.005348 -0.170320 -0.002551
v 0.004792 -0.175475 -0.018028
v 0.007223 -0.171439 0.002028
v 0.016477 -0.193937 -0.032931
v 0.012643 -0.191030 -0.035125
v 0.007728 -0.182066 -0.026766
v 0.030719 -0.231506 -0.039680
v 0.025134 -0.219723 -0.043992
v 0.023318 -0.206856 -0.035753
v 0.019540 -0.213028 -0.045687
v 0.031927 -0.231713 -0.037580
v 0.034875 -0.244942 -0.033566
v 0.007188 -0.175299 0.017484
v 0.006255 -0.175319 0.020664
v 0.002663 -0.169101 -0.007974
v 0.001391 -0.169559 -0.012840
v 0.004870 -0.168837 0.008053
v 0.019195 -0.197238 -0.032684
v 0.010236 -0.188325 -0.036049
v 0.008773 -0.185460 -0.033991
v 0.006217 -0.182012 -0.029399
v 0.003935 -0.175786 -0.021087
v 0.028729 -0.229997 -0.043929
v 0.026993 -0.225525 -0.044537
v 0.022635 -0.209774 -0.037855
v 0.021039 -0.215539 -0.046289
v 0.017617 -0.207038 -0.040342
v 0.036608 -0.242489 -0.031049
v 0.032710 -0.242886 -0.037599
v 0.004760 -0.171948 0.016441
v 0.004780 -0.171641 0.023138
v 0.001242 -0.166038 -0.003516
v 0.001672 -0.171819 -0.017732
v 0.001719 -0.165696 0.005478
v 0.004209 -0.169118 0.012186
v 0.017859 -0.198459 -0.034873
v 0.015600 -0.201120 -0.038798
v 0.009606 -0.194427 -0.039610
v 0.001462 -0.177154 -0.027744
v 0.030825 -0.239210 -0.041457
v 0.022908 -0.219695 -0.047497
v 0.019641 -0.217663 -0.048803
v 0.018664 -0.203506 -0.037545
v 0.036436 -0.250575 -0.030657
v 0.033796 -0.250137 -0.036764
v 0.004823 -0.172165 0.019674
v -0.000354 -0.166172 -0.008801
v -0.001959 -0.165955 -0.011695
v 0.001828 -0.165938 0.010316
v 0.006228 -0.184937 -0.035461
v 0.007613 -0.188209 -0.037830
v 0.003078 -0.180921 -0.031131
v -0.000046 -0.172336 -0.020867
v 0.028714 -0.237227 -0.049539
v 0.027858 -0.231395 -0.047632
v 0.022960 -0.224284 -0.050122
v 0.038687 -0.251000 -0.027947
v 0.032185 -0.247177 -0.040630
v 0.001775 -0.166226 0.013655
v 0.003450 -0.169031 0.022526
v -0.001555 -0.164812 -0.007155
v -0.002855 -0.167938 -0.016483
v 0.000192 -0.164563 0.001536
v -0.000857 -0.162833 0.008478
v 0.011552 -0.197075 -0.039705
v 0.006096 -0.192563 -0.040516
v 0.000546 -0.181069 -0.033013
v -0.000884 -0.174367 -0.025206
v 0.029867 -0.241115 -0.046480
v 0.014272 -0.202259 -0.040996
v 0.032901 -0.251921 -0.041200
v 0.030978 -0.246641 -0.045351
v 0.000120 -0.163571 0.016807
v 0.001949 -0.167486 0.021527
v -0.004164 -0.163905 -0.008891
v -0.001426 -0.163733 -0.000516
v -0.004804 -0.165128 -0.013412
v -0.002511 -0.161728 0.005582
v -0.002770 -0.159755 0.014479
v 0.008642 -0.198185 -0.043564
v 0.003970 -0.186984 -0.037852
v -0.001859 -0.176656 -0.029409
v -0.005333 -0.168619 -0.019041
v 0.029574 -0.243466 -0.048843
v 0.027718 -0.235143 -0.051567
v 0.025697 -0.228643 -0.049216
v 0.020389 -0.222311 -0.051454
v 0.013906 -0.205894 -0.044796
v 0.001177 -0.165897 0.021013
v -0.004129 -0.162775 -0.003119
v -0.007503 -0.165457 -0.015537
v 0.012086 -0.202554 -0.043702
v 0.002529 -0.184408 -0.036140
v 0.000264 -0.187250 -0.039736
v 0.003410 -0.193971 -0.044253
v -0.004593 -0.177328 -0.031549
v -0.005767 -0.170821 -0.022545
v 0.029246 -0.246543 -0.050673
v 0.026550 -0.236199 -0.055609
v 0.025593 -0.231310 -0.053262
v 0.023702 -0.228121 -0.050776
v 0.021150 -0.225445 -0.052315
v 0.000082 -0.159628 0.018675
v 0.000258 -0.162762 0.018410
v -0.007655 -0.161483 -0.004816
v -0.006179 -0.161188 -0.001353
v -0.010964 -0.163856 -0.013983
v -0.004789 -0.160636 0.003198
v -0.004912 -0.158462 0.009352
v -0.001103 -0.182985 -0.036271
v 0.002003 -0.190930 -0.041997
v -0.010475 -0.168797 -0.022280
v -0.011707 -0.166118 -0.018453
v 0.028432 -0.246485 -0.054804
v 0.027628 -0.241115 -0.055872
v 0.018216 -0.225059 -0.054947
v -0.003549 -0.156854 0.018468
v -0.007618 -0.156561 0.009513
v -0.003382 -0.188071 -0.044253
v -0.003528 -0.184643 -0.039754
v -0.000527 -0.193736 -0.048306
v -0.004977 -0.179876 -0.035576
v -0.011734 -0.171245 -0.026160
v 0.028384 -0.245249 -0.054949
v 0.025336 -0.239196 -0.058728
v 0.024128 -0.232327 -0.057206
v 0.022883 -0.228352 -0.054986
v 0.019968 -0.226529 -0.056730
v -0.000921 -0.156863 0.020183
v -0.005943 -0.156519 0.016276
v -0.011220 -0.156882 0.003777
v -0.008499 -0.158200 0.003283
v -0.013474 -0.161451 -0.008580
v -0.018423 -0.164309 -0.016192
v 0.001704 -0.197116 -0.051450
v -0.015643 -0.169248 -0.024397
v 0.027714 -0.245288 -0.056763
v 0.001949 -0.156931 0.021527
v -0.002396 -0.155848 0.022400
v -0.008588 -0.155219 0.017812
v -0.014071 -0.157470 0.000163
v -0.021498 -0.161706 -0.010539
v -0.010246 -0.160799 -0.005408
v -0.003463 -0.191941 -0.049576
v -0.011385 -0.184023 -0.047937
v -0.007649 -0.181637 -0.040697
v -0.001787 -0.196308 -0.052673
v -0.007587 -0.179516 -0.037414
v -0.014031 -0.171473 -0.028118
v 0.025819 -0.245647 -0.059877
v 0.022560 -0.233823 -0.059957
v 0.021205 -0.228579 -0.058338
v -0.000025 -0.156585 0.023978
v -0.005006 -0.155671 0.020664
v 0.004558 -0.157304 0.023263
v -0.017190 -0.154879 0.005029
v -0.020384 -0.160483 -0.008072
v -0.017893 -0.157755 -0.002792
v -0.009362 -0.155628 0.010237
v -0.007000 -0.188091 -0.048573
v 0.002816 -0.200245 -0.053499
v -0.011412 -0.175013 -0.032815
v -0.018493 -0.168982 -0.026085
v 0.021194 -0.238605 -0.062702
v 0.002822 -0.158328 0.025872
v -0.004645 -0.156390 0.024766
v -0.009351 -0.154737 0.021538
v 0.006294 -0.157690 0.020654
v -0.018674 -0.156577 -0.000104
v -0.012662 -0.155144 0.007962
v -0.023715 -0.159744 -0.007016
v -0.011098 -0.154929 0.012847
v -0.005069 -0.194104 -0.052795
v -0.005810 -0.190970 -0.051435
v -0.009896 -0.187679 -0.051331
v -0.012820 -0.180196 -0.045057
v -0.011446 -0.178488 -0.040580
v -0.001464 -0.200061 -0.056479
v -0.012518 -0.175554 -0.035598
v -0.015498 -0.172167 -0.031486
v -0.017222 -0.170255 -0.028871
v -0.001534 -0.157251 0.026741
v -0.011961 -0.154324 0.019802
v 0.007228 -0.159628 0.019251
v 0.007168 -0.158179 0.024999
v 0.005172 -0.159619 0.028043
v -0.020946 -0.154439 0.005243
v -0.018602 -0.153980 0.008243
v -0.016132 -0.154221 0.016422
v -0.004050 -0.196902 -0.054328
v -0.008506 -0.190851 -0.053288
v -0.014150 -0.184961 -0.051411
v -0.014835 -0.182560 -0.049503
v 0.002228 -0.205595 -0.057897
v -0.017687 -0.171778 -0.034290
v -0.019450 -0.168892 -0.030559
v -0.009709 -0.157249 0.028387
v -0.011087 -0.155073 0.024147
v 0.008904 -0.157577 0.022390
v -0.022797 -0.156931 -0.001096
v -0.006415 -0.196692 -0.055753
v -0.011785 -0.188407 -0.054851
v -0.019028 -0.175368 -0.048597
v -0.016213 -0.175330 -0.042872
v -0.003258 -0.203193 -0.061332
v -0.021786 -0.166037 -0.027302
v -0.014880 -0.153835 0.021723
v 0.010671 -0.159628 0.019823
v 0.011235 -0.162900 0.020122
v 0.009509 -0.159935 0.026336
v -0.020662 -0.153689 0.010248
v -0.017146 -0.187298 -0.056969
v -0.020597 -0.178430 -0.051932
v -0.017386 -0.175121 -0.045638
v -0.007394 -0.200273 -0.059913
v -0.018647 -0.172040 -0.037694
v -0.020490 -0.168558 -0.034995
v -0.021686 -0.165851 -0.033314
v -0.018116 -0.153261 0.019706
v 0.011513 -0.158310 0.024126
v -0.023789 -0.154091 0.008903
v -0.022228 -0.153817 0.013246
v -0.008747 -0.197088 -0.058520
v -0.014408 -0.188207 -0.056785
v -0.018615 -0.184771 -0.055006
v -0.020351 -0.181319 -0.053659
v -0.021179 -0.175299 -0.051214
v -0.019485 -0.172165 -0.048806
v -0.019489 -0.172165 -0.042040
v -0.006837 -0.202971 -0.063281
v -0.020056 -0.152998 0.021894
v 0.013815 -0.159628 0.020667
v 0.013249 -0.158664 0.021516
v 0.014128 -0.159602 0.025890
v -0.014342 -0.192434 -0.060197
v -0.019202 -0.172165 -0.045247
v -0.009870 -0.200270 -0.062692
v -0.020610 -0.169031 -0.038654
v -0.021483 -0.153380 0.017334
v -0.024378 -0.153535 0.015834
v -0.018788 -0.190589 -0.060466
v -0.019061 -0.168914 -0.044636
v -0.021092 -0.165762 -0.039806
v -0.023261 -0.152311 0.019812
v 0.015859 -0.158708 0.023252
v -0.018689 -0.168884 -0.049325
v 0.017113 -0.159628 0.021367
v 0.018486 -0.159620 0.025027
v -0.020559 -0.165862 -0.046298
v -0.020331 -0.165897 -0.042233
v -0.022451 -0.165050 -0.043644
v 0.038671 -0.169031 0.038430
v 0.037653 -0.172362 0.037424
v 0.038023 -0.169031 0.034594
v 0.038799 -0.172165 0.039695
v 0.036076 -0.172231 0.032739
v 0.037425 -0.169031 0.030224
v -0.001721 -0.250518 -0.080460
v 0.013336 -0.162762 0.032703
v 0.016043 -0.162728 0.034719
v 0.018538 -0.162629 0.029601
v 0.013260 -0.161388 0.032817
v 0.011761 -0.162850 0.027836
v 0.010650 -0.161146 0.031081
v -0.042020 -0.140447 0.059782
v -0.039545 -0.143861 0.061479
v -0.041345 -0.142000 0.063715
v -0.044259 -0.137746 0.062481
v -0.045027 -0.138412 0.058439
v -0.047566 -0.140868 0.056340
v -0.046816 -0.135158 0.062057
v -0.048160 -0.137690 0.057237
v -0.050076 -0.134064 0.058967
v -0.050445 -0.144094 0.054551
v -0.050881 -0.140824 0.055669
v -0.052426 -0.130984 0.062469
v -0.051264 -0.137690 0.056245
v -0.054640 -0.131337 0.059363
v -0.052808 -0.139491 0.052891
v -0.054056 -0.137028 0.054200
v -0.059022 -0.128265 0.060876
v -0.048483 -0.143738 0.046533
v -0.058674 -0.131018 0.056065
v -0.058439 -0.128191 0.064249
v -0.052183 -0.139298 0.047594
v -0.054811 -0.136847 0.051545
v -0.056829 -0.134465 0.053648
v -0.061917 -0.129196 0.053926
v -0.046704 -0.147805 0.048240
v -0.050525 -0.140925 0.043587
v -0.059942 -0.131514 0.052140
v -0.045906 -0.147150 0.042444
v -0.059338 -0.132414 0.045000
v -0.054072 -0.137830 0.043117
v -0.047928 -0.143718 0.040739
v -0.059746 -0.131822 0.048108
v -0.044809 -0.153011 0.046646
v -0.044992 -0.149848 0.042295
v -0.050726 -0.140824 0.038908
v -0.063621 -0.128378 0.045901
v -0.046583 -0.147009 0.038110
v -0.057905 -0.134025 0.043172
v -0.061486 -0.129843 0.043318
v -0.054533 -0.138229 0.036954
v -0.049058 -0.143958 0.036350
v -0.066456 -0.126064 0.050843
v -0.043518 -0.153815 0.043979
v -0.045326 -0.150404 0.035696
v -0.054977 -0.137493 0.038974
v -0.053599 -0.140809 0.031473
v -0.063782 -0.127656 0.041727
v -0.067959 -0.126205 0.042917
v -0.044104 -0.151754 0.039824
v -0.046696 -0.149821 0.031853
v -0.061994 -0.127835 0.039215
v -0.057819 -0.134218 0.038060
v -0.054721 -0.140601 0.028731
v -0.057316 -0.137580 0.031209
v -0.052711 -0.142563 0.029729
v -0.070212 -0.124751 0.045267
v -0.042989 -0.153360 0.040566
v -0.041495 -0.154576 0.041560
v -0.042382 -0.153439 0.037161
v -0.042490 -0.153354 0.032882
v -0.059468 -0.131421 0.037131
v -0.058399 -0.134293 0.035468
v -0.067151 -0.125469 0.039548
v -0.065323 -0.125092 0.037945
v -0.069494 -0.125153 0.041754
v -0.038885 -0.154675 0.043296
v -0.050313 -0.147130 0.028150
v -0.043530 -0.153268 0.028656
v -0.060810 -0.128392 0.036529
v -0.054171 -0.144149 0.025709
v -0.059821 -0.137216 0.025394
v -0.061069 -0.134560 0.028538
v -0.063604 -0.125458 0.035185
v -0.072786 -0.123491 0.043328
v -0.039759 -0.154309 0.038951
v -0.048552 -0.150604 0.025525
v -0.038896 -0.154374 0.031996
v -0.039769 -0.154536 0.027651
v -0.056059 -0.143661 0.023901
v -0.056855 -0.141226 0.024467
v -0.061247 -0.131012 0.031695
v -0.067578 -0.123954 0.035500
v -0.070860 -0.124066 0.040160
v -0.038094 -0.154447 0.035727
v -0.036203 -0.153291 0.044514
v -0.037149 -0.154354 0.040687
v -0.052345 -0.149306 0.023014
v -0.054224 -0.147110 0.023802
v -0.035786 -0.155259 0.030219
v -0.044046 -0.153090 0.024681
v -0.061917 -0.128287 0.032650
v -0.062919 -0.132614 0.027948
v -0.062895 -0.140472 0.020026
v -0.065441 -0.125119 0.033098
v -0.073659 -0.123294 0.038983
v -0.049614 -0.150096 0.021077
v -0.040432 -0.153240 0.023735
v -0.057722 -0.147092 0.020686
v -0.062675 -0.136834 0.022570
v -0.065452 -0.128096 0.028886
v -0.070035 -0.123645 0.034164
v -0.052816 -0.148721 0.018971
v -0.058552 -0.147301 0.019034
v -0.032401 -0.156731 0.032553
v -0.042951 -0.150613 0.021092
v -0.061612 -0.143861 0.019587
v -0.065087 -0.131706 0.026099
v -0.065557 -0.137095 0.020497
v -0.070789 -0.124935 0.029068
v -0.074983 -0.123819 0.035415
v -0.051080 -0.147784 0.016361
v -0.046147 -0.149839 0.020263
v -0.038961 -0.150226 0.020556
v -0.066345 -0.143970 0.016392
v -0.067441 -0.132764 0.023830
v -0.068368 -0.137381 0.019091
v -0.072797 -0.123900 0.032028
v -0.053689 -0.147681 0.014625
v -0.048471 -0.148356 0.018097
v -0.044125 -0.148812 0.017224
v -0.041516 -0.149327 0.018960
v -0.069183 -0.127505 0.026470
v -0.066470 -0.145507 0.013697
v -0.062380 -0.145925 0.016372
v -0.071643 -0.134319 0.021615
v -0.073791 -0.125195 0.028081
v -0.075775 -0.125109 0.030539
v -0.058506 -0.147118 0.015801
v -0.051292 -0.150043 0.012798
v -0.046735 -0.148643 0.015488
v -0.039677 -0.150084 0.016196
v -0.070787 -0.137886 0.018028
v -0.069318 -0.143962 0.015526
v -0.071176 -0.131421 0.023934
v -0.056299 -0.148478 0.012889
v -0.055732 -0.150226 0.012037
v -0.041911 -0.150329 0.015033
v -0.045725 -0.150226 0.013970
v -0.036945 -0.150075 0.017748
v -0.071918 -0.128345 0.025101
v -0.070208 -0.145266 0.011164
v -0.061110 -0.147075 0.013417
v -0.075390 -0.137396 0.018130
v -0.074234 -0.131644 0.023797
v -0.078015 -0.127145 0.028556
v -0.058775 -0.150789 0.011374
v -0.051804 -0.153983 0.012253
v -0.038221 -0.153859 0.014007
v -0.035825 -0.153360 0.014937
v -0.035093 -0.150379 0.019469
v -0.076293 -0.128305 0.025988
v -0.072965 -0.143935 0.015080
v -0.069224 -0.147092 0.009685
v -0.071944 -0.144830 0.013773
v -0.064654 -0.147258 0.011637
v -0.077414 -0.134420 0.021201
v -0.048806 -0.153360 0.012943
v -0.055316 -0.153360 0.011413
v -0.044813 -0.153360 0.013282
v -0.041704 -0.153360 0.013584
v -0.032825 -0.151384 0.017213
v -0.073263 -0.144180 0.009131
v -0.065311 -0.149663 0.010250
v -0.078440 -0.140377 0.016887
v -0.079762 -0.136115 0.019865
v -0.078973 -0.131554 0.024651
v -0.079539 -0.128507 0.027814
v -0.048589 -0.156494 0.012617
v -0.056644 -0.154101 0.010304
v -0.039657 -0.156470 0.012729
v -0.033698 -0.155596 0.012868
v -0.031359 -0.153771 0.015010
v -0.030216 -0.151103 0.018949
v -0.074773 -0.144031 0.011891
v -0.061287 -0.153098 0.009070
v -0.076041 -0.144005 0.014917
v -0.078484 -0.137687 0.018130
v -0.081504 -0.134572 0.022500
v -0.045095 -0.156628 0.013570
v -0.050426 -0.156890 0.010296
v -0.036053 -0.156522 0.010436
v -0.028961 -0.153206 0.015700
v -0.068659 -0.150749 0.008834
v -0.077163 -0.143078 0.010301
v -0.063886 -0.153212 0.007319
v -0.084869 -0.142575 0.016345
v -0.083881 -0.133889 0.025176
v -0.047608 -0.158104 0.011142
v -0.044999 -0.157920 0.012879
v -0.054999 -0.155742 0.006334
v -0.038917 -0.158238 0.009396
v -0.032312 -0.156453 0.010026
v -0.026826 -0.154163 0.013671
v -0.025870 -0.152197 0.018076
v -0.078716 -0.143856 0.013032
v -0.075252 -0.143657 0.007429
v -0.061512 -0.153942 0.005513
v -0.057172 -0.154706 0.008544
v -0.081898 -0.140834 0.017358
v -0.045844 -0.159439 0.007631
v -0.052285 -0.156730 0.004390
v -0.037181 -0.157599 0.006786
v -0.040653 -0.157857 0.012005
v -0.030645 -0.156675 0.006073
v -0.024378 -0.153535 0.015834
v -0.027606 -0.151496 0.020685
v -0.066859 -0.153343 0.005776
v -0.080073 -0.141016 0.008365
v -0.081539 -0.141949 0.011115
v -0.083245 -0.143234 0.013784
v -0.058646 -0.154714 0.003876
v -0.041199 -0.160068 0.007820
v -0.043239 -0.159614 0.010234
v -0.023789 -0.154091 0.008903
v -0.023261 -0.152311 0.019812
v -0.065000 -0.153824 0.003336
v -0.048012 -0.158304 0.000811
v -0.048864 -0.157511 -0.003857
v -0.035694 -0.157438 0.003844
v -0.039901 -0.159606 0.005054
v -0.027617 -0.155129 0.009385
v -0.063264 -0.154104 0.000726
v -0.067085 -0.154316 0.000294
v -0.044476 -0.160091 0.005707
v -0.051733 -0.156605 -0.005096
v -0.034047 -0.157502 0.000531
v -0.027717 -0.156621 0.003356
v -0.025881 -0.155012 0.006776
v -0.057939 -0.154938 -0.001859
v -0.042476 -0.159609 -0.002009
v -0.043083 -0.160338 0.003431
v -0.047189 -0.157381 -0.012034
v -0.029584 -0.157496 0.000997
v -0.036318 -0.158108 -0.000168
v -0.039998 -0.159700 0.000340
v -0.024145 -0.155225 0.004166
v -0.060136 -0.154890 -0.003623
v -0.043530 -0.158796 -0.006695
v -0.057069 -0.155664 -0.006285
v -0.052032 -0.156496 -0.010520
v -0.032011 -0.158714 -0.007475
v -0.038928 -0.159369 -0.001904
v -0.022797 -0.156931 -0.001096
v -0.020946 -0.154439 0.005243
v -0.038883 -0.159637 -0.008054
v -0.057683 -0.155784 -0.012430
v -0.051727 -0.156208 -0.014678
v -0.043284 -0.158305 -0.012331
v -0.029382 -0.158723 -0.004922
v -0.035925 -0.158805 -0.005575
v -0.026113 -0.158567 -0.004195
v -0.060665 -0.155758 -0.008838
v -0.039743 -0.159581 -0.010458
v -0.044044 -0.157075 -0.019118
v -0.026924 -0.160118 -0.008559
v -0.033720 -0.159012 -0.009733
v -0.023715 -0.159744 -0.007016
v -0.037417 -0.159389 -0.015706
v -0.060793 -0.156190 -0.015071
v -0.053888 -0.155030 -0.019255
v -0.048634 -0.155913 -0.019601
v -0.029605 -0.159645 -0.010689
v -0.034217 -0.159634 -0.014589
v -0.046974 -0.156573 -0.023508
v -0.039249 -0.158799 -0.018226
v -0.027638 -0.160681 -0.013215
v -0.031590 -0.159564 -0.012898
v -0.021498 -0.161706 -0.010539
v -0.035505 -0.160149 -0.022619
v -0.056495 -0.155018 -0.021037
v -0.051458 -0.155379 -0.022974
v -0.038326 -0.159696 -0.025255
v -0.037843 -0.159478 -0.022979
v -0.021966 -0.163989 -0.016241
v -0.032930 -0.160718 -0.021909
v -0.049221 -0.157220 -0.028228
v -0.025902 -0.161873 -0.015825
v -0.028260 -0.160647 -0.017846
v -0.018423 -0.164309 -0.016192
v -0.029651 -0.162380 -0.027905
v -0.028016 -0.161673 -0.023930
v -0.055855 -0.155463 -0.024513
v -0.037598 -0.161417 -0.030260
v -0.024714 -0.162938 -0.018021
v -0.020908 -0.165148 -0.018120
v -0.031841 -0.162287 -0.029370
v -0.052689 -0.158364 -0.032056
v -0.040138 -0.161562 -0.032346
v -0.024570 -0.162744 -0.024152
v -0.015643 -0.169248 -0.024397
v -0.029758 -0.163116 -0.032195
v -0.024618 -0.162629 -0.028636
v -0.056557 -0.158714 -0.032337
v -0.048649 -0.159084 -0.032391
v -0.032312 -0.162877 -0.034116
v -0.036761 -0.162758 -0.034309
v -0.021230 -0.166903 -0.022975
v -0.018493 -0.168982 -0.026085
v -0.049877 -0.160934 -0.036307
v -0.042990 -0.162857 -0.036804
v -0.021786 -0.166037 -0.027302
v -0.025050 -0.163492 -0.034080
v -0.026914 -0.164877 -0.037853
v -0.052352 -0.162686 -0.038560
v -0.045615 -0.162717 -0.037502
v -0.031796 -0.164328 -0.041114
v -0.037223 -0.164006 -0.038414
v -0.022234 -0.165897 -0.024677
v -0.021686 -0.165851 -0.033314
v -0.030269 -0.164430 -0.037552
v -0.046662 -0.165514 -0.041407
v -0.038103 -0.166177 -0.041893
v -0.023314 -0.164205 -0.036689
v -0.028531 -0.165895 -0.040163
v -0.035914 -0.165015 -0.041022
v -0.024541 -0.165516 -0.041270
v -0.021092 -0.165762 -0.039806
v -0.034092 -0.165548 -0.043860
v -0.029614 -0.166203 -0.044413
v -0.026767 -0.167960 -0.042815
v -0.022451 -0.165050 -0.043644
v -0.032015 -0.165162 -0.046243
v -0.027921 -0.169702 -0.047040
v -0.033480 -0.165897 -0.047217
v -0.029759 -0.165823 -0.049494
v -0.033583 -0.165897 -0.049545
v -0.030508 -0.250866 -0.093027
v -0.032712 -0.247964 -0.099333
v -0.031417 -0.247351 -0.091387
v -0.031880 -0.250141 -0.103577
v -0.032931 -0.246293 -0.095789
v -0.029971 -0.250915 -0.112814
v -0.031077 -0.250206 -0.109643
v -0.033946 -0.244617 -0.100407
v -0.034399 -0.243795 -0.093228
v -0.032162 -0.247975 -0.106954
v -0.034931 -0.244250 -0.097119
v -0.032892 -0.244250 -0.090189
v -0.029422 -0.250600 -0.118110
v -0.030903 -0.247384 -0.113262
v -0.034615 -0.241215 -0.105861
v -0.035674 -0.241217 -0.093708
v -0.031212 -0.247080 -0.117348
v -0.032242 -0.244250 -0.110388
v -0.033582 -0.241267 -0.112253
v -0.026818 -0.166836 -0.065371
v -0.028829 -0.166223 -0.062348
v -0.024208 -0.166617 -0.063635
v -0.030905 -0.165883 -0.064395
v -0.025945 -0.169044 -0.061033
v -0.025082 -0.166835 -0.067980
v -0.029427 -0.167086 -0.067107
v -0.027680 -0.167236 -0.058416
v -0.030625 -0.165897 -0.067904
v -0.030290 -0.164822 -0.060152
v -0.028276 -0.165974 -0.058060
v -0.027455 -0.169031 -0.058266
v -0.027691 -0.167023 -0.069716
v -0.028473 -0.169031 -0.055179
v -0.023346 -0.167722 -0.070590
v -0.030565 -0.166223 -0.071055
v -0.032036 -0.164895 -0.068843
v -0.032026 -0.164611 -0.057543
v -0.029159 -0.165596 -0.055636
v -0.025738 -0.168670 -0.072652
v -0.028711 -0.166500 -0.051573
v -0.022515 -0.169031 -0.071838
v -0.028504 -0.168919 -0.074152
v -0.034849 -0.165861 -0.070732
v -0.031153 -0.164691 -0.053197
v -0.028519 -0.169134 -0.051477
v -0.025437 -0.172165 -0.073104
v -0.032620 -0.169144 -0.073587
v -0.038253 -0.165897 -0.070816
v -0.029759 -0.165823 -0.049494
v -0.027921 -0.169702 -0.047040
v -0.028381 -0.172761 -0.074338
v -0.030877 -0.168908 -0.076244
v -0.037030 -0.168430 -0.072654
v -0.039253 -0.165517 -0.070341
v -0.032889 -0.165038 -0.050588
v -0.034057 -0.168843 -0.077650
v -0.035519 -0.171474 -0.074924
v -0.039865 -0.167188 -0.074051
v -0.029805 -0.172165 -0.078235
v -0.030212 -0.169031 -0.078922
v -0.038500 -0.169525 -0.076253
v -0.044715 -0.165884 -0.072828
v -0.032047 -0.167832 -0.080143
v -0.037432 -0.172165 -0.077707
v -0.029040 -0.169031 -0.081907
v -0.034831 -0.168958 -0.081834
v -0.030311 -0.167684 -0.082753
v -0.045596 -0.169031 -0.076753
v -0.029185 -0.172165 -0.082003
v -0.046819 -0.166129 -0.074914
v -0.029206 -0.172165 -0.084413
v -0.029181 -0.169158 -0.085166
v -0.032920 -0.167020 -0.084489
v -0.048443 -0.169031 -0.078132
v -0.035097 -0.169031 -0.085937
v -0.049429 -0.166651 -0.076650
v -0.029022 -0.172165 -0.085660
v -0.030980 -0.168628 -0.087405
v -0.084782 -0.132561 0.027782
v -0.084088 -0.129174 0.031975
v -0.087834 -0.128234 0.031979
v -0.087026 -0.125513 0.036766
v -0.082936 -0.125713 0.036968
v -0.090012 -0.124923 0.035271
v -0.084534 -0.124643 0.038661
v -0.079031 -0.125197 0.035970
v -0.087887 -0.123314 0.040882
v -0.082350 -0.123443 0.040729
v -0.030894 -0.250926 -0.136033
v -0.022526 -0.172165 -0.054922
v -0.021874 -0.175299 -0.055827
v -0.022959 -0.172165 -0.051511
v -0.021315 -0.175299 -0.054181
v -0.024130 -0.172165 -0.048525
v -0.022930 -0.169031 -0.051491
v -0.022368 -0.168961 -0.058620
v -0.035519 -0.171474 -0.074924
v -0.035017 -0.172165 -0.078355
v -0.034057 -0.168843 -0.077650
v -0.062338 -0.126720 0.061573
v -0.058439 -0.128191 0.064249
v -0.059022 -0.128265 0.060876
v -0.061447 -0.128167 0.066056
v -0.064433 -0.126267 0.059134
v -0.064074 -0.126583 0.064182
v -0.061917 -0.129196 0.053926
v -0.067144 -0.125523 0.062220
v -0.065804 -0.128266 0.066807
v -0.065821 -0.126257 0.055491
v -0.068679 -0.125006 0.057693
v -0.064607 -0.131633 0.068248
v -0.066456 -0.126064 0.050843
v -0.071902 -0.124718 0.058974
v -0.068419 -0.126506 0.065055
v -0.069510 -0.128287 0.066695
v -0.068000 -0.125083 0.053417
v -0.075252 -0.124597 0.057648
v -0.073065 -0.125533 0.061867
v -0.071029 -0.125651 0.063319
v -0.070884 -0.131489 0.066921
v -0.071633 -0.123913 0.050514
v -0.070212 -0.124751 0.045267
v -0.074364 -0.123783 0.053754
v -0.072587 -0.128287 0.065662
v -0.069753 -0.134555 0.067059
v -0.076542 -0.125862 0.059732
v -0.077121 -0.124446 0.055502
v -0.075248 -0.128931 0.064003
v -0.073458 -0.134412 0.065209
v -0.073649 -0.123621 0.050283
v -0.072786 -0.123491 0.043328
v -0.081466 -0.126514 0.056375
v -0.081205 -0.125024 0.053229
v -0.075540 -0.131421 0.064442
v -0.071208 -0.138346 0.065594
v -0.074842 -0.123374 0.046939
v -0.080993 -0.123933 0.049078
v -0.077844 -0.128337 0.061766
v -0.078314 -0.131071 0.062551
v -0.074699 -0.137690 0.063177
v -0.077397 -0.122659 0.042444
v -0.083527 -0.127910 0.055972
v -0.085275 -0.125068 0.050225
v -0.078410 -0.134516 0.061905
v -0.073238 -0.143814 0.060843
v -0.080499 -0.123101 0.045685
v -0.073659 -0.123294 0.038983
v -0.084130 -0.131237 0.057203
v -0.086372 -0.128577 0.053049
v -0.088432 -0.122891 0.044212
v -0.083738 -0.134557 0.057122
v -0.078910 -0.137980 0.060365
v -0.084086 -0.123054 0.043339
v -0.078005 -0.123066 0.039856
v -0.087044 -0.131421 0.053443
v -0.089167 -0.127952 0.051350
v -0.090168 -0.123983 0.046822
v -0.082959 -0.138406 0.056361
v -0.077366 -0.141566 0.059548
v -0.074983 -0.123819 0.035415
v -0.082350 -0.123443 0.040729
v -0.087542 -0.134707 0.053275
v -0.091087 -0.125153 0.048203
v -0.087887 -0.123314 0.040882
v -0.093999 -0.124958 0.044421
v -0.079311 -0.140824 0.058793
v -0.077718 -0.144014 0.058867
v -0.079031 -0.125197 0.035970
v -0.089603 -0.131421 0.051630
v -0.091904 -0.126750 0.049431
v -0.092643 -0.123069 0.041127
v -0.082079 -0.140845 0.056608
v -0.076938 -0.125312 0.033037
v -0.092296 -0.128287 0.050021
v -0.091231 -0.134798 0.050244
v -0.091914 -0.123211 0.038131
v -0.096888 -0.124977 0.038847
v -0.089030 -0.140812 0.051677
v -0.082117 -0.143958 0.057353
v -0.075775 -0.125109 0.030539
v -0.084088 -0.129174 0.031975
v -0.092238 -0.131421 0.049933
v -0.094486 -0.128719 0.047700
v -0.097253 -0.128070 0.042941
v -0.085492 -0.143931 0.055435
v -0.080658 -0.147131 0.060543
v -0.079751 -0.127314 0.031165
v -0.091990 -0.143150 0.049345
v -0.094672 -0.131421 0.047627
v -0.099559 -0.127695 0.037235
v -0.089766 -0.143958 0.051876
v -0.084691 -0.146569 0.058402
v -0.078015 -0.127145 0.028556
v -0.079539 -0.128507 0.027814
v -0.094082 -0.139952 0.047918
v -0.094810 -0.137326 0.047932
v -0.097766 -0.131770 0.044351
v -0.100983 -0.132237 0.038376
v -0.090782 -0.146913 0.054425
v -0.082329 -0.148605 0.063330
v -0.093621 -0.147093 0.052049
v -0.096066 -0.143914 0.044554
v -0.097379 -0.134780 0.045753
v -0.102823 -0.133618 0.034201
v -0.086798 -0.147896 0.059757
v -0.094794 -0.147087 0.047509
v -0.097311 -0.137796 0.045906
v -0.101448 -0.136253 0.038802
v -0.105173 -0.140077 0.032382
v -0.095376 -0.147486 0.054650
v -0.083950 -0.150600 0.065763
v -0.092766 -0.148055 0.056386
v -0.096249 -0.147748 0.050304
v -0.096061 -0.147092 0.044364
v -0.098759 -0.140824 0.042760
v -0.097467 -0.147059 0.053174
v -0.088662 -0.150625 0.062280
v -0.094218 -0.150182 0.059583
v -0.099491 -0.149318 0.047992
v -0.097598 -0.147271 0.041180
v -0.097632 -0.149794 0.045620
v -0.105800 -0.143090 0.032630
v -0.097112 -0.148200 0.057259
v -0.089756 -0.153235 0.063245
v -0.100808 -0.147125 0.051278
v -0.097745 -0.150781 0.041558
v -0.100765 -0.144717 0.039089
v -0.102217 -0.140751 0.038746
v -0.099692 -0.147056 0.055605
v -0.092758 -0.153360 0.062031
v -0.099732 -0.151376 0.044223
v -0.105387 -0.150542 0.047989
v -0.099396 -0.150226 0.038059
v -0.104745 -0.143958 0.034783
v -0.102541 -0.150405 0.060652
v -0.101457 -0.148492 0.058132
v -0.096231 -0.153350 0.061615
v -0.102717 -0.147153 0.053281
v -0.104077 -0.151877 0.045096
v -0.099181 -0.153360 0.040825
v -0.100852 -0.153017 0.035437
v -0.102829 -0.145365 0.037029
v -0.104590 -0.147092 0.034550
v -0.104067 -0.148634 0.056396
v -0.102271 -0.153434 0.042640
v -0.107344 -0.150399 0.050452
v -0.099195 -0.153302 0.037576
v -0.100528 -0.153283 0.062565
v -0.106947 -0.150151 0.054609
v -0.100718 -0.156321 0.039803
v -0.105576 -0.150582 0.058666
v -0.104163 -0.153360 0.062200
v -0.104421 -0.156494 0.062587
v -0.108427 -0.153349 0.057266
v -0.106617 -0.153360 0.060230
v 0.030394 -0.169135 0.040469
v 0.031725 -0.172165 0.039011
v 0.033241 -0.172200 0.042346
v 0.040216 -0.169348 0.043222
v 0.041509 -0.172165 0.044082
v 0.041483 -0.172165 0.041318
v 0.038480 -0.169504 0.045832
v 0.037389 -0.169036 0.041785
v 0.039382 -0.172171 0.047036
v 0.036744 -0.170389 0.048441
v 0.035975 -0.169018 0.044165
v 0.034944 -0.172003 0.051225
v 0.033356 -0.169205 0.042218
v 0.036431 -0.166217 0.036940
v 0.034449 -0.168901 0.046914
v 0.035008 -0.173988 0.051050
v 0.034781 -0.166178 0.039606
v 0.030765 -0.172165 0.051770
v 0.032373 -0.168955 0.049712
v 0.031205 -0.165897 0.039793
v 0.035633 -0.165967 0.032762
v 0.034124 -0.164586 0.035405
v 0.031601 -0.175299 0.050514
v 0.030394 -0.169135 0.040469
v 0.032388 -0.164531 0.038014
v 0.034242 -0.175299 0.050541
v 0.028074 -0.165841 0.038938
v 0.030166 -0.163998 0.036057
v 0.037828 -0.165897 0.029514
v 0.033250 -0.162830 0.030738
v 0.039332 -0.167309 0.027577
v 0.027169 -0.163989 0.034542
v 0.039675 -0.165897 0.027805
v 0.035303 -0.162500 0.028661
v 0.029184 -0.163073 0.031514
v 0.025433 -0.164296 0.037151
v 0.041365 -0.166389 0.025165
v 0.039333 -0.163104 0.027473
v 0.032378 -0.161226 0.026714
v 0.030641 -0.161565 0.029323
v 0.024560 -0.164416 0.032806
v 0.022634 -0.163627 0.035393
v 0.024602 -0.165897 0.038401
v 0.036723 -0.161040 0.025841
v 0.034114 -0.160854 0.024105
v 0.025706 -0.162866 0.029706
v 0.020874 -0.165897 0.037752
v 0.042048 -0.162762 0.025619
v 0.041068 -0.161207 0.024967
v 0.029768 -0.160954 0.024978
v 0.028032 -0.160397 0.027587
v 0.023252 -0.162445 0.028490
v 0.021951 -0.163966 0.031070
v 0.018479 -0.163601 0.036289
v 0.039897 -0.159124 0.020884
v 0.035850 -0.160791 0.021495
v 0.025423 -0.160537 0.025851
v 0.018684 -0.162762 0.032661
v 0.041390 -0.159628 0.021417
v 0.027159 -0.160896 0.023242
v 0.022813 -0.159992 0.024115
v 0.017172 -0.162658 0.028207
v 0.041893 -0.159628 0.018065
v 0.018486 -0.159620 0.025027
v 0.041771 -0.162762 0.018253
v 0.014128 -0.159602 0.025890
v 0.013251 -0.162762 0.027172
v 0.009509 -0.159935 0.026336
v 0.069568 -0.241094 -0.005322
v 0.068199 -0.240662 -0.002116
v 0.068375 -0.244309 -0.002338
v 0.069277 -0.237981 -0.005202
v 0.066896 -0.244250 0.000742
v 0.070225 -0.237467 -0.008073
v 0.068713 -0.235407 -0.005577
v 0.066739 -0.240736 -0.000131
v 0.069942 -0.244446 -0.008268
v 0.065657 -0.234862 -0.002796
v 0.064820 -0.244250 0.003126
v 0.071638 -0.243889 -0.011226
v 0.070320 -0.234847 -0.008273
v 0.064472 -0.231507 -0.004370
v 0.061350 -0.234417 0.000817
v 0.064904 -0.241115 0.003181
v 0.072316 -0.234785 -0.011044
v 0.067570 -0.231759 -0.006597
v 0.062335 -0.232270 -0.002266
v 0.063531 -0.238167 0.002268
v 0.061722 -0.244435 0.005414
v 0.073331 -0.237972 -0.012148
v 0.061901 -0.229446 -0.006345
v 0.066246 -0.230237 -0.007218
v 0.058053 -0.231817 -0.001588
v 0.059669 -0.235212 0.002667
v 0.062915 -0.241115 0.005623
v 0.075164 -0.234847 -0.012578
v 0.073984 -0.241330 -0.013073
v 0.071580 -0.231713 -0.011199
v 0.063305 -0.228623 -0.009445
v 0.060165 -0.230480 -0.003736
v 0.068977 -0.229449 -0.011330
v 0.056816 -0.234739 0.001976
v 0.061746 -0.238195 0.004845
v 0.060818 -0.241115 0.006598
v 0.074186 -0.231825 -0.013493
v 0.072865 -0.245988 -0.013898
v 0.059072 -0.228477 -0.007392
v 0.054957 -0.236297 0.004092
v 0.057515 -0.238245 0.005664
v 0.059643 -0.244250 0.007210
v 0.077926 -0.231965 -0.015811
v 0.075610 -0.244501 -0.015359
v 0.071455 -0.229594 -0.015047
v 0.059252 -0.241115 0.006950
v 0.058952 -0.247384 0.006750
v 0.075800 -0.230866 -0.015920
v 0.073191 -0.230084 -0.017656
v 0.053219 -0.237983 0.006697
v 0.055813 -0.241094 0.008482
v 0.077536 -0.230559 -0.018529
v 0.057694 -0.244250 0.009678
v 0.050622 -0.238348 0.008938
v 0.053880 -0.241303 0.010904
v 0.057938 -0.247384 0.009840
v 0.055709 -0.244137 0.014043
v 0.056703 -0.245576 0.012783
v 0.049478 -0.239187 0.011852
v 0.052420 -0.241605 0.014501
v 0.056445 -0.247388 0.014740
v 0.052186 -0.241689 0.019389
v 0.054724 -0.244250 0.018995
v 0.048886 -0.238851 0.018875
v 0.055336 -0.247384 0.019402
v 0.053327 -0.244250 0.021830
v 0.049924 -0.241044 0.023022
v 0.054363 -0.247211 0.022038
v 0.047715 -0.237850 0.020967
v 0.052767 -0.245838 0.024324
v 0.048156 -0.240920 0.025919
v 0.053681 -0.250518 0.025830
v 0.050055 -0.244250 0.027182
v 0.052630 -0.250708 0.028911
v 0.051403 -0.247257 0.028098
v 0.047280 -0.241115 0.029100
v 0.049159 -0.243924 0.030002
v 0.051195 -0.247887 0.032122
v 0.046028 -0.241115 0.032031
v 0.049595 -0.246508 0.034611
v 0.057938 -0.247384 0.009840
v 0.056726 -0.249371 0.012659
v 0.057542 -0.250518 0.009577
v 0.058952 -0.247384 0.006750
v 0.058346 -0.250518 0.006347
v -0.023575 -0.171719 0.049998
v -0.025853 -0.172185 0.051911
v -0.023730 -0.169302 0.045589
v -0.028442 -0.168915 0.049583
v -0.026881 -0.169000 0.047956
v -0.028851 -0.172165 0.053737
v -0.022113 -0.169031 0.043162
v -0.029069 -0.165965 0.045670
v -0.031012 -0.172165 0.056064
v -0.030519 -0.169528 0.052627
v -0.025916 -0.165869 0.040753
v -0.033121 -0.166276 0.050896
v -0.033499 -0.162374 0.046880
v -0.030127 -0.162716 0.041481
v -0.032191 -0.169591 0.055590
v -0.031720 -0.172165 0.060055
v -0.031738 -0.162463 0.044287
v -0.028696 -0.163083 0.038783
v -0.035653 -0.162782 0.052882
v -0.035582 -0.162848 0.049604
v -0.034183 -0.159628 0.046425
v -0.032502 -0.159174 0.040015
v -0.033329 -0.159628 0.043229
v -0.032103 -0.169031 0.059102
v -0.032838 -0.165897 0.056839
v -0.034871 -0.159771 0.048907
v -0.030928 -0.159434 0.037297
v -0.031760 -0.168916 0.062616
v -0.033121 -0.162762 0.057264
v -0.033683 -0.156494 0.046773
v -0.034416 -0.156197 0.042383
v -0.034427 -0.156494 0.038734
v -0.032494 -0.164420 0.059032
v -0.032446 -0.166026 0.062740
v -0.034233 -0.159790 0.053561
v -0.032901 -0.156494 0.051152
v -0.033916 -0.156585 0.035555
v -0.033338 -0.159628 0.057935
v -0.034248 -0.153372 0.047209
v -0.037149 -0.154354 0.040687
v -0.033290 -0.162762 0.062077
v -0.032640 -0.156494 0.054980
v -0.032873 -0.153360 0.051140
v -0.036203 -0.153291 0.044514
v -0.038094 -0.154447 0.035727
v -0.035910 -0.157997 0.064294
v -0.036325 -0.159796 0.067667
v -0.032474 -0.153360 0.055091
v -0.033029 -0.156145 0.057767
v -0.034201 -0.159628 0.061471
v -0.035403 -0.151820 0.049378
v -0.037879 -0.153616 0.047632
v -0.034211 -0.150138 0.053799
v -0.034422 -0.156494 0.061323
v -0.039049 -0.156159 0.069258
v -0.037647 -0.159134 0.070480
v -0.032943 -0.153209 0.057624
v -0.037183 -0.150275 0.052140
v -0.034499 -0.154047 0.061125
v -0.039036 -0.152591 0.066124
v -0.038463 -0.162762 0.073693
v -0.033986 -0.150457 0.058412
v -0.036504 -0.147166 0.056403
v -0.040432 -0.152877 0.068618
v -0.040732 -0.157499 0.072033
v -0.037176 -0.150166 0.063390
v -0.041780 -0.148243 0.067912
v -0.035206 -0.149667 0.060802
v -0.036431 -0.147092 0.059987
v -0.038014 -0.147092 0.062698
v -0.040227 -0.147092 0.064991
v -0.038001 -0.145271 0.058942
v -0.041345 -0.142000 0.063715
v -0.039877 -0.143766 0.057459
v -0.039545 -0.143861 0.061479
v -0.015906 -0.250518 -0.155985
v -0.015106 -0.250518 -0.159217
v -0.017849 -0.250518 -0.153514
v -0.015823 -0.247384 -0.155930
v -0.017462 -0.247384 -0.153089
v -0.019948 -0.245261 -0.154910
v -0.019000 -0.250560 -0.150575
v -0.017924 -0.247384 -0.149799
v -0.019987 -0.250518 -0.147407
v -0.019190 -0.247384 -0.146877
v -0.021668 -0.250536 -0.144832
v -0.021089 -0.247384 -0.144376
v 0.088854 -0.250662 -0.023274
v 0.096119 -0.250880 -0.025297
v 0.093432 -0.247384 -0.023011
v 0.086578 -0.247385 -0.021265
v 0.096491 -0.247384 -0.024741
v 0.089111 -0.247347 -0.022137
v 0.079562 -0.251216 -0.021121
v 0.082021 -0.247595 -0.019092
v 0.096571 -0.243859 -0.024687
v 0.094104 -0.244250 -0.022564
v 0.086207 -0.243490 -0.021012
v 0.090441 -0.244250 -0.021675
v 0.077449 -0.247511 -0.018162
v 0.083069 -0.244292 -0.018487
v 0.096830 -0.240893 -0.024629
v 0.094410 -0.241115 -0.022360
v 0.090608 -0.241845 -0.020927
v 0.075640 -0.250607 -0.019480
v 0.078622 -0.241722 -0.015005
v 0.086226 -0.240980 -0.020336
v 0.075610 -0.244501 -0.015359
v 0.084589 -0.237981 -0.017970
v 0.081182 -0.241115 -0.016104
v 0.094427 -0.237981 -0.022349
v 0.073984 -0.241330 -0.013073
v 0.087558 -0.237981 -0.019390
v 0.082003 -0.237981 -0.015558
v 0.096387 -0.237981 -0.024810
v 0.091687 -0.237981 -0.020408
v 0.073331 -0.237972 -0.012148
v 0.089609 -0.237981 -0.019702
v 0.087170 -0.234847 -0.019649
v 0.078446 -0.237981 -0.013759
v 0.092055 -0.235004 -0.023927
v 0.081477 -0.234847 -0.015908
v 0.084647 -0.234847 -0.018443
v 0.090542 -0.234894 -0.021170
v 0.075164 -0.234847 -0.012578
v 0.086227 -0.233622 -0.020276
v 0.078450 -0.234744 -0.014058
v 0.087963 -0.233139 -0.022885
v 0.081837 -0.231752 -0.019432
v 0.077926 -0.231965 -0.015811
v 0.083618 -0.231788 -0.022012
v 0.077536 -0.230559 -0.018529
v -0.074810 -0.231890 0.086741
v -0.076320 -0.228262 0.086146
v -0.074888 -0.228579 0.083338
v -0.077106 -0.225432 0.085606
v -0.073926 -0.232436 0.084101
v -0.075013 -0.225650 0.083248
v -0.079369 -0.222373 0.087792
v -0.071883 -0.231542 0.081599
v -0.075419 -0.222311 0.082985
v -0.078814 -0.219177 0.084490
v -0.070719 -0.234847 0.082347
v -0.068660 -0.231743 0.079251
v -0.071882 -0.225445 0.081479
v -0.076216 -0.219354 0.082371
v -0.081475 -0.216120 0.086357
v -0.080553 -0.223605 0.090835
v -0.068146 -0.234837 0.079697
v -0.068970 -0.228579 0.079746
v -0.071871 -0.222311 0.081195
v -0.073306 -0.219177 0.080626
v -0.081684 -0.219739 0.090157
v -0.079384 -0.216043 0.084112
v -0.077088 -0.216043 0.081874
v -0.061115 -0.235284 0.076082
v -0.065790 -0.228475 0.077988
v -0.068433 -0.225445 0.080104
v -0.068695 -0.222311 0.079929
v -0.074490 -0.217087 0.079838
v -0.083193 -0.216043 0.089106
v -0.080317 -0.212400 0.083491
v -0.083117 -0.222311 0.092631
v -0.083173 -0.225273 0.092901
v -0.063205 -0.231713 0.076053
v -0.066052 -0.225461 0.078735
v -0.069953 -0.219351 0.078676
v -0.073067 -0.216746 0.077473
v -0.084428 -0.213485 0.088376
v -0.084663 -0.216043 0.091892
v -0.078603 -0.212837 0.080636
v -0.083863 -0.219177 0.092424
v -0.059718 -0.233229 0.074609
v -0.061505 -0.228634 0.073684
v -0.068005 -0.218876 0.076624
v -0.085797 -0.212949 0.091138
v -0.081432 -0.210921 0.078993
v -0.083385 -0.209774 0.085214
v -0.077100 -0.213884 0.078102
v -0.085970 -0.222311 0.094787
v -0.060450 -0.231713 0.074122
v -0.061358 -0.222237 0.073933
v -0.065839 -0.221965 0.078285
v -0.071018 -0.217254 0.074620
v -0.087397 -0.209774 0.090073
v -0.087088 -0.216168 0.094174
v -0.086145 -0.220870 0.094580
v -0.076871 -0.214071 0.074588
v -0.083852 -0.208960 0.082806
v -0.085145 -0.209774 0.087807
v -0.073840 -0.216043 0.076507
v -0.058231 -0.232213 0.071834
v -0.059386 -0.228579 0.071065
v -0.063445 -0.222311 0.075893
v -0.066653 -0.218417 0.073490
v -0.064273 -0.219259 0.073386
v -0.087606 -0.213258 0.093698
v -0.082217 -0.212017 0.071110
v -0.085445 -0.209155 0.077556
v -0.086653 -0.207594 0.086804
v -0.059254 -0.225445 0.071153
v -0.062740 -0.220138 0.073504
v -0.073897 -0.216255 0.073288
v -0.069224 -0.217526 0.071583
v -0.089134 -0.209774 0.092682
v -0.090292 -0.212970 0.095385
v -0.077417 -0.216246 0.067002
v -0.087084 -0.207572 0.082069
v -0.089081 -0.206581 0.085045
v -0.058163 -0.228579 0.068115
v -0.057930 -0.225445 0.068269
v -0.058867 -0.222311 0.071411
v -0.059114 -0.219102 0.068019
v -0.063201 -0.218059 0.068527
v -0.064882 -0.217600 0.066857
v -0.088389 -0.207865 0.089413
v -0.075633 -0.215839 0.071019
v -0.084075 -0.215025 0.060949
v -0.072731 -0.217114 0.069585
v -0.069766 -0.217373 0.064406
v -0.089069 -0.206642 0.090575
v -0.092092 -0.207311 0.094452
v -0.093601 -0.212742 0.097280
v -0.076276 -0.217059 0.063583
v -0.056243 -0.222311 0.069330
v -0.090901 -0.206640 0.093188
v -0.072765 -0.217292 0.065929
v -0.088805 -0.203506 0.092901
v -0.091902 -0.203635 0.094824
v -0.094848 -0.206640 0.096409
v -0.088169 -0.204900 0.089512
v -0.097967 -0.207260 0.097815
v -0.085955 -0.199900 0.091209
v -0.090703 -0.200372 0.095402
v -0.096090 -0.203828 0.095330
v -0.102078 -0.205687 0.099728
v -0.086077 -0.200571 0.086945
v -0.087620 -0.200427 0.093956
v -0.092272 -0.200372 0.095249
v -0.101142 -0.203660 0.095920
v -0.098680 -0.203444 0.094172
v -0.087498 -0.203506 0.088074
v -0.087567 -0.197238 0.094233
v -0.091800 -0.197466 0.094540
v -0.103454 -0.203506 0.098212
v -0.101876 -0.202773 0.091797
v -0.103162 -0.202102 0.094642
v -0.008255 -0.171859 -0.064982
v -0.006643 -0.172446 -0.066925
v -0.006078 -0.169683 -0.062595
v -0.009059 -0.169031 -0.063772
v -0.008563 -0.167222 -0.064519
v -0.011963 -0.169031 -0.065066
v -0.005953 -0.167052 -0.062783
v -0.011172 -0.167757 -0.066255
v -0.011172 -0.171646 -0.066255
v -0.004304 -0.165443 -0.064660
v -0.002823 -0.169031 -0.061830
v -0.006672 -0.165890 -0.066944
v -0.012899 -0.172179 -0.063652
v -0.013807 -0.166977 -0.067814
v -0.001666 -0.165812 -0.063342
v -0.001608 -0.171022 -0.063656
v -0.012045 -0.166898 -0.070600
v 0.000874 -0.169031 -0.062303
v 0.002738 -0.171749 -0.064529
v 0.002365 -0.166074 -0.064778
v 0.004443 -0.169031 -0.063394
v 0.006889 -0.169031 -0.065532
v 0.004474 -0.166271 -0.067139
v 0.004474 -0.171988 -0.067139
v 0.028043 -0.170368 0.038887
v 0.025433 -0.170660 0.037151
v 0.024879 -0.169031 0.037984
v 0.028074 -0.165841 0.038938
v 0.022824 -0.170649 0.035415
v 0.024602 -0.165897 0.038401
v 0.021847 -0.169031 0.036884
v 0.020215 -0.170774 0.033679
v 0.020874 -0.165897 0.037752
v 0.018711 -0.168568 0.035939
v 0.018098 -0.165897 0.036861
v 0.018479 -0.163601 0.036289
v 0.013452 -0.168405 0.033033
v 0.015272 -0.165897 0.035450
v 0.016043 -0.162728 0.034719
v 0.012148 -0.165897 0.034487
v 0.012125 -0.162762 0.034522
v 0.010650 -0.168165 0.031081
v 0.013260 -0.161388 0.032817
v 0.009042 -0.162363 0.033922
v 0.008001 -0.165890 0.033155
v 0.010650 -0.161146 0.031081
v 0.005313 -0.162762 0.033444
v 0.008041 -0.160740 0.029345
v 0.003596 -0.166048 0.030367
v 0.006305 -0.160416 0.031954
v 0.011761 -0.162850 0.027836
v 0.002080 -0.162665 0.031926
v 0.009509 -0.159935 0.026336
v 0.005172 -0.159619 0.028043
v 0.000772 -0.165853 0.028273
v 0.003591 -0.159669 0.030148
v -0.002798 -0.165814 0.028508
v -0.000641 -0.159594 0.031116
v -0.001534 -0.157251 0.026741
v -0.000669 -0.169031 0.027314
v -0.004107 -0.162762 0.030629
v -0.003259 -0.157990 0.029355
v -0.006124 -0.159642 0.030551
v -0.005869 -0.157128 0.027619
v -0.004645 -0.156390 0.024766
v -0.009709 -0.157249 0.028387
v 0.004780 -0.171641 0.023138
v 0.002289 -0.169031 0.025517
v -0.031613 -0.239139 0.076642
v -0.034886 -0.239415 0.077251
v -0.030110 -0.234847 0.075644
v -0.036253 -0.244165 0.079024
v -0.034828 -0.235065 0.077025
v -0.040013 -0.242830 0.079662
v -0.037492 -0.247462 0.080460
v -0.041081 -0.237861 0.079066
v -0.030144 -0.231713 0.075608
v -0.042107 -0.249057 0.081586
v -0.043830 -0.242741 0.081412
v -0.045609 -0.249682 0.083047
v -0.046459 -0.241115 0.083430
v -0.046759 -0.247384 0.083792
v -0.048329 -0.244199 0.085460
v -0.049804 -0.250212 0.084869
v -0.048013 -0.238886 0.086245
v -0.049518 -0.241175 0.087517
v -0.052191 -0.248609 0.086970
v -0.052803 -0.241115 0.090503
v -0.053769 -0.245608 0.089668
v -0.052870 -0.237670 0.090808
v -0.054754 -0.250518 0.089205
v -0.056714 -0.241014 0.093441
v -0.057337 -0.250518 0.091251
v -0.055875 -0.244736 0.092341
v -0.057848 -0.237981 0.093953
v -0.056183 -0.234427 0.092201
v -0.060977 -0.244309 0.095721
v -0.062278 -0.237818 0.095572
v -0.062360 -0.247812 0.095507
v -0.061301 -0.241115 0.096142
v -0.060489 -0.234923 0.092743
v -0.063996 -0.244250 0.097877
v -0.063454 -0.241064 0.096949
v -0.062747 -0.250686 0.095072
v -0.064352 -0.247384 0.097877
v -0.066001 -0.238128 0.095440
v -0.067649 -0.244250 0.099448
v -0.068312 -0.241537 0.098547
v -0.065317 -0.250518 0.097234
v -0.068527 -0.247357 0.099998
v -0.068392 -0.250259 0.098835
v -0.042781 -0.151905 0.070751
v -0.040732 -0.157499 0.072033
v -0.040432 -0.152877 0.068618
v -0.043641 -0.159187 0.074808
v -0.041780 -0.148243 0.067912
v -0.041171 -0.164032 0.075699
v -0.045233 -0.153360 0.072953
v -0.043913 -0.147092 0.070066
v -0.038463 -0.162762 0.073693
v -0.044638 -0.162762 0.077113
v -0.046879 -0.150640 0.072557
v -0.047194 -0.156494 0.075413
v -0.044845 -0.144042 0.069143
v -0.036910 -0.168297 0.074789
v -0.043005 -0.167878 0.078067
v -0.045772 -0.159691 0.076219
v -0.043053 -0.142557 0.066599
v -0.046742 -0.147092 0.071471
v -0.038922 -0.171050 0.077390
v -0.047835 -0.163540 0.078555
v -0.049962 -0.158165 0.076731
v -0.047067 -0.140371 0.068176
v -0.041345 -0.142000 0.063715
v -0.049533 -0.142475 0.070307
v -0.050814 -0.149557 0.072867
v -0.039962 -0.177006 0.079973
v -0.045008 -0.171777 0.079689
v -0.052920 -0.153795 0.074864
v -0.048938 -0.134909 0.066440
v -0.044259 -0.137746 0.062481
v -0.048131 -0.171381 0.080134
v -0.051051 -0.162762 0.078556
v -0.053671 -0.159628 0.076836
v -0.053619 -0.143727 0.071168
v -0.054875 -0.150226 0.072988
v -0.044939 -0.175203 0.080215
v -0.051946 -0.168622 0.079653
v -0.056600 -0.157465 0.075378
v -0.051809 -0.134785 0.068195
v -0.046816 -0.135158 0.062057
v -0.054220 -0.147092 0.072003
v -0.053762 -0.140824 0.070688
v -0.055496 -0.152851 0.074054
v -0.041174 -0.178433 0.080685
v -0.048347 -0.175299 0.080149
v -0.054371 -0.164344 0.078221
v -0.056667 -0.162677 0.076661
v -0.054301 -0.137732 0.070037
v -0.050164 -0.133356 0.065908
v -0.057190 -0.143958 0.070810
v -0.057765 -0.148326 0.071611
v -0.045092 -0.179228 0.080600
v -0.038437 -0.183786 0.081006
v -0.047618 -0.180424 0.079889
v -0.054877 -0.169031 0.078648
v -0.058942 -0.154683 0.073427
v -0.058623 -0.162800 0.075285
v -0.058177 -0.131492 0.068396
v -0.054452 -0.131343 0.067003
v -0.052426 -0.130984 0.062469
v -0.057140 -0.140824 0.070734
v -0.058172 -0.136303 0.070051
v -0.042402 -0.184589 0.082189
v -0.057519 -0.167461 0.076847
v -0.059143 -0.165897 0.074764
v -0.052426 -0.131136 0.064403
v -0.062515 -0.143649 0.068977
v -0.062303 -0.140598 0.069307
v -0.060843 -0.148533 0.070143
v -0.045473 -0.186362 0.081486
v -0.042290 -0.188446 0.082567
v -0.061382 -0.155176 0.071534
v -0.061661 -0.165927 0.071877
v -0.061403 -0.137656 0.069773
v -0.061390 -0.169031 0.071463
v -0.061645 -0.159628 0.071848
v -0.065958 -0.146411 0.066802
v -0.063938 -0.150009 0.068274
v -0.066618 -0.137156 0.068335
v -0.063867 -0.159628 0.069529
v -0.064682 -0.168792 0.070581
v -0.065009 -0.162762 0.070798
v -0.066564 -0.140824 0.067924
v -0.065578 -0.153181 0.066885
v -0.063612 -0.156494 0.069146
v -0.062801 -0.172087 0.068688
v -0.064939 -0.165838 0.071143
v -0.067787 -0.150226 0.064106
v -0.068516 -0.144034 0.065053
v -0.069247 -0.140824 0.066299
v -0.066910 -0.159628 0.068445
v -0.068061 -0.160347 0.069212
v -0.066445 -0.172165 0.070133
v -0.066279 -0.169031 0.073563
v -0.066841 -0.166448 0.073634
v -0.069677 -0.137690 0.066945
v -0.070184 -0.146921 0.062161
v -0.065903 -0.156494 0.066931
v -0.067814 -0.153360 0.064145
v -0.069154 -0.162660 0.072263
v -0.070169 -0.150226 0.062027
v -0.070664 -0.143752 0.062740
v -0.068522 -0.156205 0.065210
v -0.071080 -0.153787 0.063032
v -0.071891 -0.160758 0.070274
v -0.068157 -0.168538 0.076523
v -0.071018 -0.164836 0.074620
v -0.073046 -0.147092 0.060694
v -0.072682 -0.156598 0.065668
v -0.073407 -0.163294 0.072552
v -0.074074 -0.159149 0.068822
v -0.069893 -0.165897 0.075368
v -0.075827 -0.162762 0.070532
v -0.069957 -0.168811 0.079090
v -0.074395 -0.165897 0.074037
v -0.072169 -0.166216 0.076255
v -0.075981 -0.146854 0.060231
v -0.075032 -0.152866 0.064420
v -0.075194 -0.159450 0.069565
v -0.076265 -0.165811 0.071140
v -0.068795 -0.172165 0.079863
v -0.077861 -0.149134 0.062592
v -0.078371 -0.162803 0.068778
v -0.078663 -0.160230 0.069649
v -0.071650 -0.169149 0.081050
v -0.075364 -0.167297 0.075493
v -0.076888 -0.169031 0.071181
v -0.077086 -0.153470 0.066699
v -0.078430 -0.165487 0.068254
v -0.078748 -0.156067 0.069664
v -0.070764 -0.175299 0.082317
v -0.070762 -0.172165 0.082319
v -0.074752 -0.168299 0.080352
v -0.077023 -0.169167 0.074737
v -0.079721 -0.150228 0.065059
v -0.087768 -0.163218 0.062813
v -0.081562 -0.159861 0.068097
v -0.071915 -0.178351 0.081557
v -0.072985 -0.172165 0.083234
v -0.081402 -0.153112 0.067814
v -0.082159 -0.156494 0.068732
v -0.073603 -0.174968 0.084268
v -0.075699 -0.171991 0.082955
v -0.084107 -0.159928 0.066002
v -0.073740 -0.178433 0.084789
v -0.084975 -0.153360 0.067308
v -0.084959 -0.156494 0.067283
v -0.077803 -0.175842 0.084817
v -0.087512 -0.156494 0.065462
v -0.077960 -0.178106 0.086021
v -0.076036 -0.181567 0.086339
v -0.004217 -0.171611 -0.065392
v -0.045716 -0.171810 -0.070914
v -0.042677 -0.172165 -0.069824
v -0.039136 -0.172396 -0.068927
v -0.041601 -0.173636 -0.071442
v -0.040335 -0.169031 -0.067687
v -0.037075 -0.169031 -0.066928
v -0.036762 -0.172057 -0.068470
v -0.037255 -0.174403 -0.072315
v -0.090810 -0.250640 0.099220
v -0.045651 -0.222704 0.087335
v -0.042477 -0.219177 0.086080
v -0.044906 -0.219177 0.086295
v -0.048231 -0.217635 0.085566
v -0.044671 -0.216043 0.085941
v 0.065780 -0.250387 -0.004569
v 0.063410 -0.250518 -0.001577
v 0.061119 -0.250718 0.000663
v 0.059362 -0.250817 0.003259
v 0.060482 -0.247384 0.004004
v 0.068198 -0.250518 -0.010055
v 0.070105 -0.250119 -0.012976
v 0.072865 -0.245988 -0.013898
v 0.071638 -0.243889 -0.011226
v 0.069942 -0.244446 -0.008268
v 0.068944 -0.247198 -0.007930
v 0.068375 -0.244309 -0.002338
v 0.066072 -0.247824 -0.000961
v 0.066896 -0.244250 0.000742
v 0.061722 -0.244435 0.005414
v 0.063597 -0.247301 0.002067
v 0.064820 -0.244250 0.003126
v 0.075610 -0.244501 -0.015359
v 0.069568 -0.241094 -0.005322
v 0.001058 -0.165897 0.024699
v 0.000772 -0.165853 0.028273
v -0.000669 -0.169031 0.027314
v 0.004597 -0.163492 0.023389
v 0.001098 -0.165897 0.022806
v 0.002229 -0.163004 0.021105
v 0.001177 -0.165897 0.021013
v 0.021951 -0.170765 0.031070
v 0.026799 -0.171308 0.030469
v 0.024560 -0.171749 0.032806
v 0.026465 -0.172188 0.034433
v 0.031515 -0.173275 0.033669
v 0.020215 -0.170774 0.033679
v 0.032570 -0.172258 0.030958
v 0.019405 -0.169153 0.028930
v 0.017605 -0.170164 0.031943
v 0.014826 -0.169094 0.029451
v 0.027617 -0.169490 0.027278
v 0.023667 -0.168994 0.028631
v 0.035060 -0.169931 0.028075
v 0.018513 -0.166893 0.024978
v 0.034114 -0.167438 0.024105
v 0.036386 -0.168793 0.026348
v 0.036076 -0.172231 0.032739
v 0.034124 -0.173507 0.035405
v 0.016320 -0.166229 0.027324
v 0.014296 -0.165850 0.026779
v 0.012387 -0.167616 0.028471
v 0.010650 -0.168165 0.031081
v 0.009708 -0.166239 0.026524
v 0.008041 -0.167641 0.029345
v 0.005335 -0.166332 0.027329
v 0.006135 -0.162853 0.020358
v 0.003596 -0.166048 0.030367
v 0.014614 -0.169190 0.031940
v 0.034982 -0.173274 0.039714
v 0.037653 -0.172362 0.037424
v 0.038799 -0.172165 0.039695
v 0.037607 -0.173995 0.041486
v 0.041483 -0.172165 0.041318
v 0.040216 -0.174189 0.043222
v 0.038480 -0.174801 0.045832
v 0.035759 -0.175256 0.044263
v 0.036460 -0.175092 0.048252
v 0.033241 -0.172200 0.042346
v 0.031725 -0.172165 0.039011
v 0.022824 -0.170649 0.035415
v 0.034135 -0.176146 0.046705
v 0.032332 -0.175299 0.045506
v 0.030179 -0.175135 0.047815
v 0.032399 -0.176307 0.049314
v 0.037425 -0.169031 0.030224
v 0.039332 -0.167309 0.027577
v 0.041365 -0.166389 0.025165
v 0.042506 -0.165828 0.022635
v 0.013452 -0.168405 0.033033
v 0.018711 -0.168568 0.035939
v 0.025433 -0.170660 0.037151
v 0.008001 -0.165890 0.033155
v 0.028043 -0.170368 0.038887
v 0.021847 -0.169031 0.036884
v 0.039382 -0.172171 0.047036
v 0.035008 -0.173988 0.051050
v 0.034242 -0.175299 0.050541
v 0.041509 -0.172165 0.044082
v 0.031601 -0.175299 0.050514
v 0.009088 -0.251054 -0.073048
v 0.014003 -0.248053 -0.070345
v 0.006301 -0.250518 -0.075543
v 0.009551 -0.247261 -0.074853
v 0.007046 -0.247391 -0.076725
v 0.011733 -0.247384 -0.072392
v 0.010034 -0.244269 -0.075069
v 0.008310 -0.244240 -0.079178
v 0.003492 -0.250518 -0.076980
v 0.003614 -0.247384 -0.077163
v 0.000264 -0.247384 -0.077785
v 0.000837 -0.244250 -0.078647
v -0.001888 -0.247384 -0.080210
v -0.004743 -0.247597 -0.081837
v 0.004463 -0.245575 -0.078439
v 0.000634 -0.250518 -0.078342
v 0.003313 -0.244250 -0.079204
v -0.000756 -0.246451 -0.081911
v -0.001807 -0.244250 -0.082611
v 0.004917 -0.244250 -0.081901
v 0.006233 -0.244358 -0.081099
v 0.000980 -0.247207 -0.084520
v 0.001831 -0.244250 -0.083955
v 0.000326 -0.244250 -0.081192
v -0.114143 -0.251590 0.080796
v -0.110167 -0.249346 0.089202
v -0.114010 -0.248055 0.086267
v -0.116804 -0.246729 0.084350
v -0.116192 -0.242842 0.092730
v -0.118857 -0.242819 0.089225
v -0.120311 -0.243349 0.085595
v -0.121240 -0.238078 0.093896
v -0.123453 -0.238046 0.091194
v -0.123285 -0.241302 0.085282
v -0.117702 -0.247724 0.080894
v -0.121427 -0.243647 0.082490
v -0.119298 -0.247819 0.078176
v -0.122678 -0.244250 0.078713
v -0.124880 -0.241922 0.080060
v -0.125206 -0.238086 0.087601
v -0.124563 -0.244198 0.076580
v -0.128466 -0.241360 0.076195
v -0.125090 -0.241030 0.083623
v -0.128691 -0.238521 0.081864
v -0.129255 -0.239578 0.077282
v -0.124983 -0.246882 0.072388
v -0.119630 -0.250518 0.074131
v -0.124096 -0.250173 0.067979
v -0.129052 -0.244503 0.070124
v -0.127332 -0.247384 0.068733
v -0.125180 -0.251019 0.065313
v -0.124926 -0.234847 0.093407
v -0.126705 -0.234073 0.090800
v -0.112808 -0.241263 0.097728
v -0.105859 -0.249678 0.092422
v -0.129477 -0.247792 0.066299
v -0.127435 -0.250430 0.063415
v -0.130139 -0.249208 0.061636
v -0.129265 -0.250518 0.060322
v -0.118261 -0.236493 0.097548
v -0.131689 -0.247324 0.064327
v -0.130173 -0.241147 0.072930
v -0.103932 -0.247384 0.095801
v -0.097849 -0.250377 0.097974
v -0.099207 -0.247384 0.100015
v -0.108707 -0.234973 0.103021
v -0.096480 -0.247384 0.101574
v -0.099871 -0.245014 0.101012
v -0.104111 -0.240119 0.101805
v -0.094643 -0.249918 0.099487
v -0.106269 -0.241143 0.100129
v -0.096822 -0.244845 0.102845
v -0.105726 -0.234884 0.104252
v -0.112171 -0.231713 0.102526
v -0.090810 -0.250640 0.099220
v -0.092594 -0.247515 0.101793
v -0.100790 -0.241115 0.102394
v -0.106346 -0.231713 0.105087
v -0.097376 -0.241147 0.103027
v -0.093911 -0.244250 0.103370
v -0.087261 -0.250683 0.098938
v -0.088398 -0.246758 0.100549
v -0.027252 -0.175574 -0.069085
v -0.023002 -0.175247 -0.070154
v -0.022472 -0.175897 -0.066244
v -0.020415 -0.175508 -0.069336
v -0.017450 -0.175562 -0.062910
v -0.017617 -0.175402 -0.067356
v -0.016139 -0.175234 -0.065465
v -0.025955 -0.174268 -0.072326
v -0.030300 -0.174525 -0.071452
v -0.019000 -0.174317 -0.071463
v -0.032036 -0.173957 -0.068843
v -0.028851 -0.175080 -0.066745
v -0.034646 -0.173202 -0.070579
v -0.032910 -0.173054 -0.073188
v -0.035519 -0.174149 -0.074924
v -0.037255 -0.174403 -0.072315
v -0.041601 -0.173636 -0.071442
v -0.033783 -0.173077 -0.077534
v -0.031174 -0.173518 -0.075798
v -0.028381 -0.172761 -0.074338
v -0.029805 -0.172165 -0.078235
v -0.014750 -0.172053 -0.072193
v -0.032047 -0.173458 -0.080143
v -0.029185 -0.172165 -0.082003
v -0.013615 -0.172312 -0.067975
v -0.012045 -0.170905 -0.070600
v -0.009638 -0.172220 -0.068856
v -0.011172 -0.171646 -0.066255
v -0.012899 -0.172179 -0.063652
v -0.008255 -0.171859 -0.064982
v -0.006643 -0.172446 -0.066925
v -0.005938 -0.172102 -0.070235
v -0.004217 -0.171611 -0.065392
v -0.007481 -0.172562 -0.071802
v -0.010003 -0.171812 -0.073006
v -0.021371 -0.172165 -0.072535
v -0.002345 -0.169362 -0.068207
v -0.001608 -0.171022 -0.063656
v -0.018010 -0.172165 -0.072951
v 0.000128 -0.171565 -0.066265
v 0.002738 -0.171749 -0.064529
v 0.001856 -0.169043 -0.068886
v -0.042466 -0.172157 -0.075778
v -0.044210 -0.172954 -0.073178
v -0.045692 -0.172097 -0.074128
v -0.045716 -0.171810 -0.070914
v -0.048555 -0.171777 -0.072305
v -0.049429 -0.171506 -0.076650
v -0.051165 -0.171432 -0.074041
v -0.045596 -0.169031 -0.076753
v -0.042554 -0.168557 -0.076065
v -0.042677 -0.172165 -0.069824
v -0.048443 -0.169031 -0.078132
v 0.004474 -0.171988 -0.067139
v -0.012371 -0.169031 -0.074581
v -0.014628 -0.168705 -0.072543
v -0.039136 -0.172396 -0.068927
v -0.036762 -0.172057 -0.068470
v -0.014425 -0.172134 -0.061443
v -0.009281 -0.169031 -0.074755
v -0.006815 -0.169031 -0.072803
v -0.030311 -0.173448 -0.082753
v -0.034346 -0.172165 -0.081966
v -0.032920 -0.173517 -0.084489
v -0.029206 -0.172165 -0.084413
v -0.029022 -0.172165 -0.085660
v -0.019764 -0.172167 -0.059078
v -0.034154 -0.172165 -0.085309
v -0.017878 -0.172165 -0.059423
v -0.018238 -0.172088 -0.055214
v -0.022526 -0.172165 -0.054922
v -0.019852 -0.173171 -0.053208
v -0.030980 -0.168628 -0.087405
v -0.024203 -0.178433 -0.052885
v -0.022526 -0.172165 -0.054922
v -0.019852 -0.173171 -0.053208
v -0.021315 -0.175299 -0.054181
v -0.018238 -0.172088 -0.055214
v -0.021874 -0.175299 -0.055827
v -0.022462 -0.176970 -0.054944
v -0.024580 -0.175299 -0.056353
v -0.120980 -0.225445 0.098791
v -0.122144 -0.219248 0.100636
v -0.123254 -0.225445 0.096551
v -0.118735 -0.223769 0.101210
v -0.120258 -0.216043 0.103365
v -0.124003 -0.222311 0.097677
v -0.118027 -0.228982 0.099988
v -0.116868 -0.218562 0.103928
v -0.117271 -0.216093 0.104971
v -0.116066 -0.222311 0.102723
v -0.033160 -0.169130 -0.050556
v -0.028519 -0.169134 -0.051477
v -0.030320 -0.172165 -0.048977
v -0.031153 -0.170500 -0.053197
v -0.029416 -0.170276 -0.055807
v -0.028473 -0.169031 -0.055179
v -0.028519 -0.169134 -0.051477
v -0.033160 -0.169130 -0.050556
v -0.028554 -0.173677 -0.062762
v -0.030067 -0.171986 -0.060487
v -0.101468 -0.172776 0.046832
v -0.098696 -0.174771 0.044433
v -0.097122 -0.175401 0.045959
v -0.098118 -0.171999 0.051630
v -0.095391 -0.178433 0.043346
v -0.092825 -0.176197 0.053447
v -0.092977 -0.179554 0.047757
v -0.102341 -0.173055 0.042487
v -0.098457 -0.175495 0.041993
v -0.104954 -0.172044 0.041269
v -0.107072 -0.172384 0.043104
v -0.099753 -0.208080 0.021622
v -0.097855 -0.209774 0.018702
v -0.034383 -0.234791 -0.093311
v -0.035471 -0.238148 -0.093429
v -0.034087 -0.237504 -0.099973
v -0.035723 -0.241031 -0.097531
v -0.034572 -0.241115 -0.100645
v -0.033813 -0.234739 -0.088835
v -0.032933 -0.231713 -0.092026
v -0.033031 -0.231713 -0.089980
v -0.032802 -0.231713 -0.088174
v -0.032078 -0.231713 -0.095222
v -0.031044 -0.232076 -0.098448
v -0.032463 -0.234734 -0.102776
v -0.030823 -0.231653 -0.102620
v -0.031164 -0.228579 -0.094614
v -0.031316 -0.228579 -0.092559
v -0.032058 -0.230616 -0.091443
v -0.031392 -0.228579 -0.091001
v -0.034680 -0.238087 -0.104761
v -0.031183 -0.228879 -0.087098
v -0.031890 -0.231904 -0.108439
v -0.032730 -0.234427 -0.111373
v -0.033997 -0.237378 -0.111334
v -0.031672 -0.231713 -0.086365
v -0.043291 -0.247522 -0.111327
v -0.037873 -0.247384 -0.114134
v -0.038222 -0.250640 -0.110899
v -0.040096 -0.244276 -0.115682
v -0.043377 -0.244332 -0.114060
v -0.045130 -0.246428 -0.111234
v -0.043916 -0.250149 -0.106862
v -0.037931 -0.244305 -0.118098
v -0.036015 -0.247384 -0.116663
v -0.035795 -0.251308 -0.113436
v 0.055278 -0.250659 0.015051
v 0.054426 -0.250518 0.018797
v 0.055336 -0.247384 0.019402
v 0.056445 -0.247388 0.014740
v -0.040225 -0.219475 0.061227
v -0.099664 -0.168949 0.055437
v -0.060174 -0.187835 0.063978
v -0.090335 -0.206640 0.088119
v -0.088389 -0.207865 0.089413
v -0.089069 -0.206642 0.090575
v -0.088169 -0.204900 0.089512
v 0.039233 -0.162762 0.016411
v -0.121469 -0.231603 0.097626
v -0.051379 -0.231684 0.062075
v -0.049001 -0.228579 0.063603
v -0.050322 -0.228579 0.060487
v -0.046692 -0.226528 0.060689
v -0.049302 -0.226804 0.058953
v -0.053662 -0.228886 0.059788
v -0.047566 -0.227138 0.056343
v -0.051530 -0.225287 0.061235
v -0.048270 -0.225445 0.062965
v -0.046692 -0.226528 0.060689
v -0.047566 -0.227138 0.056343
v -0.050376 -0.225515 0.066076
v -0.049317 -0.228579 0.066471
v -0.051691 -0.225374 0.068656
v -0.048270 -0.225445 0.062965
v -0.049934 -0.222311 0.071220
v -0.056540 -0.228579 0.061665
v -0.055767 -0.225134 0.062180
v -0.057229 -0.225417 0.065077
v -0.057930 -0.225445 0.068269
v -0.054226 -0.225445 0.060696
v -0.053647 -0.227078 0.059826
v -0.050819 -0.225445 0.057943
v -0.051413 -0.225445 0.056468
v -0.049302 -0.226804 0.058953
v -0.051530 -0.225287 0.061235
v -0.050322 -0.228579 0.060487
v -0.053647 -0.227078 0.059826
v -0.053662 -0.228886 0.059788
v -0.050322 -0.228579 0.060487
v -0.051530 -0.225287 0.061235
v -0.054226 -0.225445 0.060696
v -0.054510 -0.224113 0.066781
v -0.052774 -0.224716 0.064171
v -0.050376 -0.225515 0.066076
v -0.051691 -0.225374 0.068656
v -0.048270 -0.225445 0.062965
v -0.055767 -0.225134 0.062180
v -0.057229 -0.225417 0.065077
v -0.057930 -0.225445 0.068269
v -0.056243 -0.222311 0.069330
v -0.053503 -0.222311 0.070925
v -0.049934 -0.222311 0.071220
v -0.048851 -0.219238 0.071389
v -0.074375 -0.181617 0.079817
v -0.077023 -0.184735 0.078069
v -0.078434 -0.188326 0.080187
v -0.080318 -0.191990 0.082885
v -0.074888 -0.182166 0.074960
v -0.071495 -0.178433 0.078067
v -0.073461 -0.181053 0.077028
v -0.067371 -0.173000 0.069557
v -0.072237 -0.178173 0.070483
v -0.070315 -0.175252 0.067661
v -0.073124 -0.178030 0.065690
v -0.065661 -0.172260 0.066891
v -0.068177 -0.175065 0.064315
v -0.084894 -0.197240 0.084207
v -0.079890 -0.184836 0.076072
v -0.076237 -0.180211 0.071147
v -0.077679 -0.182043 0.073109
v -0.074591 -0.178356 0.068674
v -0.076181 -0.178433 0.065405
v -0.064074 -0.173371 0.064182
v -0.070558 -0.178433 0.063633
v -0.068177 -0.175065 0.064315
v -0.065983 -0.175299 0.062912
v -0.063582 -0.175299 0.063442
v -0.064074 -0.173371 0.064182
v -0.060665 -0.178433 0.064716
v -0.061170 -0.174774 0.065965
v -0.071725 -0.178433 0.064365
v -0.073124 -0.178030 0.065690
v -0.058871 -0.179673 0.067880
v -0.062801 -0.172087 0.068688
v -0.060424 -0.174867 0.070236
v -0.058502 -0.178007 0.071989
v -0.064242 -0.199098 0.038319
v -0.067392 -0.199717 0.035059
v -0.063704 -0.202793 0.034077
v -0.059863 -0.202842 0.037333
v -0.060355 -0.198745 0.042099
v -0.068796 -0.202358 0.030941
v -0.055848 -0.203506 0.040502
v -0.056747 -0.198828 0.045643
v -0.071612 -0.198286 0.034177
v -0.074417 -0.199870 0.030203
v -0.069115 -0.196798 0.038463
v -0.060787 -0.195024 0.048104
v -0.056366 -0.195035 0.052123
v -0.053658 -0.199121 0.048526
v -0.065936 -0.195130 0.043949
v -0.076504 -0.196595 0.033596
v -0.079416 -0.197830 0.029896
v -0.081200 -0.194826 0.033397
v -0.084497 -0.195660 0.029961
v -0.085806 -0.192537 0.034068
v -0.090378 -0.193205 0.030164
v -0.090823 -0.188896 0.036490
v -0.074075 -0.195384 0.037619
v -0.094093 -0.187688 0.035750
v -0.078693 -0.194084 0.036802
v -0.082451 -0.192836 0.036296
v -0.085388 -0.190818 0.037903
v -0.088088 -0.188384 0.039826
v -0.071983 -0.193941 0.042369
v -0.065436 -0.192098 0.050994
v -0.060912 -0.192295 0.054530
v -0.064801 -0.189754 0.056691
v -0.069636 -0.189142 0.054278
v -0.070563 -0.191880 0.048137
v -0.081210 -0.192089 0.039337
v -0.076892 -0.193078 0.040789
v -0.073650 -0.185067 0.058292
v -0.074687 -0.189333 0.051491
v -0.083965 -0.190231 0.041183
v -0.079994 -0.191147 0.043281
v -0.083244 -0.189125 0.045046
v -0.079255 -0.189565 0.048199
v -0.083225 -0.186930 0.050071
v -0.078644 -0.187059 0.054110
v -0.082748 -0.184194 0.055809
v -0.075568 -0.191625 0.045664
v -0.061233 -0.190544 0.059175
v -0.077333 -0.182788 0.060838
v -0.086255 -0.188478 0.042480
v -0.087813 -0.197238 0.026307
v -0.082463 -0.199614 0.026191
v -0.077844 -0.201397 0.026585
v -0.057124 -0.192971 0.059395
v -0.054520 -0.195209 0.055481
v -0.079999 -0.180749 0.061416
v -0.052236 -0.198163 0.052284
v -0.051418 -0.197088 0.056799
v -0.050175 -0.197881 0.054607
v -0.073077 -0.203858 0.026976
v -0.092798 -0.198618 0.022485
v -0.090690 -0.200311 0.020084
v -0.084658 -0.203506 0.021567
v -0.081060 -0.203168 0.023434
v -0.077374 -0.205220 0.023670
v -0.064124 -0.206459 0.030521
v -0.054531 -0.202314 0.044180
v -0.052918 -0.205364 0.041621
v -0.058887 -0.207524 0.033753
v -0.056896 -0.206640 0.036419
v -0.055404 -0.204596 0.039835
v -0.054353 -0.206640 0.038255
v -0.051182 -0.207885 0.039109
v -0.052135 -0.203782 0.045906
v -0.068624 -0.207083 0.027427
v -0.070413 -0.182089 0.061695
v -0.095687 -0.200105 0.020563
v -0.078473 -0.175299 0.065895
v -0.083577 -0.206640 0.019941
v -0.055254 -0.193932 0.062380
v -0.055760 -0.194104 0.058420
v -0.050585 -0.207145 0.043340
v -0.052713 -0.200341 0.048696
v -0.053608 -0.195532 0.059926
v -0.072506 -0.208640 0.024422
v -0.077291 -0.209774 0.021509
v -0.076181 -0.178433 0.065405
v -0.093617 -0.200227 0.018058
v -0.069176 -0.211699 0.025501
v -0.050143 -0.206286 0.048472
v -0.051231 -0.204026 0.050536
v -0.071162 -0.216043 0.023914
v -0.049648 -0.200677 0.054498
v -0.050718 -0.203506 0.054656
v -0.048829 -0.203506 0.058916
v -0.049169 -0.200073 0.058880
v -0.050280 -0.199705 0.061697
v -0.053423 -0.197238 0.063739
v -0.098242 -0.203403 0.019308
v -0.096904 -0.200530 0.023177
v -0.017849 -0.250518 -0.153514
v -0.019000 -0.250560 -0.150575
v -0.035338 -0.252026 -0.114226
v -0.035616 -0.252026 -0.113107
v -0.034024 -0.252025 -0.117529
v -0.034023 -0.252025 -0.119102
v -0.033510 -0.252025 -0.121866
v -0.033186 -0.252025 -0.123557
v -0.033166 -0.252025 -0.125330
v -0.032668 -0.252025 -0.127720
v -0.031378 -0.252025 -0.135198
v -0.032001 -0.252025 -0.132064
v -0.032246 -0.252025 -0.129582
v -0.054979 -0.252026 -0.091725
v -0.053648 -0.252025 -0.094678
v -0.053269 -0.252025 -0.095919
v -0.052761 -0.252024 -0.097645
v -0.051586 -0.252024 -0.098800
v -0.042579 -0.252024 -0.105721
v -0.043585 -0.252022 -0.104465
v -0.050227 -0.252024 -0.100347
v -0.048400 -0.252026 -0.101545
v -0.116025 -0.252023 -0.036096
v -0.116595 -0.252023 -0.034506
v -0.117066 -0.252023 -0.032880
v -0.114981 -0.252025 -0.037902
v -0.114164 -0.252025 -0.039568
v -0.117591 -0.252025 -0.031716
v -0.111568 -0.252025 -0.043731
v -0.109450 -0.252025 -0.046747
v -0.117819 -0.252025 -0.030333
v -0.118477 -0.252023 -0.026790
v -0.118546 -0.252023 -0.024333
v -0.106671 -0.252025 -0.050795
v -0.107456 -0.252025 -0.049473
v -0.105376 -0.252025 -0.053572
v -0.118430 -0.252023 -0.022185
v -0.118332 -0.252024 -0.028567
v -0.118321 -0.252023 -0.018143
v -0.118078 -0.252021 -0.011412
v -0.117928 -0.252022 -0.009355
v -0.118054 -0.252024 -0.007119
v -0.118095 -0.252024 -0.005428
v -0.118019 -0.252024 0.003395
v -0.117755 -0.252022 0.012220
v -0.118264 -0.252023 0.016611
v -0.118597 -0.252022 0.017757
v -0.119128 -0.252022 0.020108
v -0.120045 -0.252025 0.022218
v -0.121084 -0.252024 0.025087
v -0.121437 -0.252024 0.026506
v -0.122159 -0.252024 0.029001
v -0.021994 -0.252025 -0.156798
v -0.021351 -0.252025 -0.158398
v -0.020789 -0.252025 -0.155470
v -0.126563 -0.252022 0.046935
v -0.126843 -0.252022 0.048794
v -0.126182 -0.252025 0.044253
v -0.126537 -0.252025 0.045306
v -0.127559 -0.252022 0.051773
v -0.124486 -0.252025 0.037310
v -0.125503 -0.252025 0.040737
v -0.125907 -0.252024 0.042703
v -0.128662 -0.252025 0.057116
v -0.128734 -0.252025 0.058715
v -0.128284 -0.252024 0.054880
v -0.123351 -0.252025 0.032679
v -0.123724 -0.252025 0.034294
v -0.122159 -0.252024 0.029001
v -0.128102 -0.252025 0.061295
v -0.104456 -0.252024 -0.055129
v -0.090653 -0.252023 -0.067602
v -0.092575 -0.252024 -0.064868
v -0.093712 -0.252024 -0.063935
v -0.097121 -0.252025 -0.061650
v -0.100686 -0.252025 -0.059429
v -0.102198 -0.252025 -0.057881
v -0.089852 -0.252023 -0.069163
v -0.098574 -0.252025 -0.061022
v -0.089378 -0.252023 -0.070835
v -0.088971 -0.252023 -0.072678
v -0.088827 -0.252025 -0.074185
v -0.088801 -0.252025 -0.076336
v -0.088152 -0.252025 -0.078480
v -0.087467 -0.252025 -0.080616
v -0.087054 -0.252022 -0.081789
v -0.084785 -0.252022 -0.084936
v -0.081961 -0.252025 -0.086653
v -0.079931 -0.252025 -0.087000
v -0.077995 -0.252025 -0.087501
v -0.076093 -0.252025 -0.087456
v -0.072920 -0.252025 -0.087091
v -0.069372 -0.252025 -0.086611
v -0.066806 -0.252025 -0.087011
v -0.065059 -0.252025 -0.087076
v -0.063072 -0.252025 -0.087087
v -0.060652 -0.252025 -0.087549
v -0.058654 -0.252025 -0.088492
v -0.056995 -0.252025 -0.089556
v -0.055468 -0.252026 -0.091252
v -0.030075 -0.252022 -0.139306
v -0.030426 -0.252025 -0.138025
v -0.029120 -0.252025 -0.141993
v -0.028703 -0.252025 -0.144809
v -0.028392 -0.252025 -0.146556
v -0.027718 -0.252025 -0.147965
v -0.026508 -0.252025 -0.149420
v -0.025344 -0.252025 -0.150729
v -0.024667 -0.252025 -0.152363
v -0.023755 -0.252025 -0.153679
v -0.072714 -0.252022 0.099317
v -0.075067 -0.252022 0.099127
v -0.078674 -0.252022 0.097964
v -0.082074 -0.252021 0.096958
v -0.083729 -0.252025 0.097382
v -0.006147 -0.252024 0.075232
v -0.003519 -0.252024 0.073978
v -0.008789 -0.252025 0.075852
v -0.007353 -0.252025 0.075562
v 0.000844 -0.252025 0.071921
v -0.001814 -0.252025 0.073282
v -0.022457 -0.252025 0.080376
v -0.019192 -0.252025 0.079202
v -0.013150 -0.252022 0.077052
v 0.002660 -0.252018 0.071022
v 0.007623 -0.252018 0.068417
v -0.015294 -0.252025 0.077838
v -0.024047 -0.252025 0.080346
v -0.028386 -0.252023 0.080390
v 0.008927 -0.252025 0.067529
v 0.010816 -0.252025 0.066168
v -0.029969 -0.252023 0.080546
v -0.031563 -0.252024 0.080814
v -0.035275 -0.252024 0.082014
v 0.019851 -0.252023 0.058724
v 0.021645 -0.252023 0.056864
v 0.013096 -0.252025 0.064338
v 0.019020 -0.252025 0.059574
v 0.015250 -0.252024 0.062594
v 0.017932 -0.252024 0.060549
v 0.014429 -0.252020 0.063301
v 0.052189 -0.252025 0.036147
v 0.052710 -0.252025 0.034401
v 0.051074 -0.252025 0.038494
v 0.052991 -0.252022 0.033257
v 0.049080 -0.252026 0.041496
v 0.046112 -0.252024 0.043441
v 0.043728 -0.252024 0.044029
v 0.026121 -0.252024 0.051943
v 0.027804 -0.252024 0.050640
v 0.041982 -0.252025 0.044428
v 0.040317 -0.252025 0.044351
v 0.036466 -0.252024 0.044554
v 0.037565 -0.252024 0.044373
v 0.034565 -0.252024 0.045675
v 0.031261 -0.252025 0.047416
v 0.032480 -0.252025 0.046541
v 0.029078 -0.252022 0.049600
v 0.023871 -0.252025 0.054075
v 0.022581 -0.252025 0.055587
v 0.072326 -0.252025 -0.016413
v 0.074250 -0.252025 -0.018495
v 0.070287 -0.252025 -0.013398
v 0.071166 -0.252025 -0.015043
v 0.072326 -0.252025 -0.016413
v -0.028444 -0.252025 -0.123171
v -0.028437 -0.252025 -0.125276
v -0.028814 -0.252025 -0.119705
v -0.028219 -0.252025 -0.126348
v -0.027240 -0.252025 -0.131279
v -0.026265 -0.252025 -0.134601
v -0.025907 -0.252025 -0.136289
v -0.025386 -0.252025 -0.137752
v -0.025096 -0.252025 -0.139514
v -0.024347 -0.252025 -0.140814
v -0.023609 -0.252022 -0.142291
v 0.052304 -0.252025 -0.023474
v 0.050913 -0.252025 -0.023281
v 0.048995 -0.252025 -0.023125
v 0.047415 -0.252025 -0.023116
v 0.045628 -0.252025 -0.023629
v 0.038843 -0.252025 -0.027559
v 0.043717 -0.252025 -0.024278
v 0.042317 -0.252025 -0.025111
v 0.040927 -0.252025 -0.025743
v 0.024976 -0.252023 -0.061446
v 0.023605 -0.252023 -0.062673
v 0.022447 -0.252024 -0.063500
v 0.026066 -0.252020 -0.060099
v 0.017204 -0.252024 -0.066361
v -0.007093 -0.252022 -0.082296
v -0.004307 -0.252022 -0.082326
v 0.000905 -0.252025 -0.078749
v -0.000281 -0.252025 -0.079687
v 0.002177 -0.252025 -0.077940
v -0.008798 -0.252025 -0.082534
v -0.011331 -0.252025 -0.082663
v -0.013170 -0.252025 -0.083100
v -0.018578 -0.252022 -0.083078
v -0.025009 -0.252022 -0.085121
v -0.027846 -0.252025 -0.086697
v -0.028623 -0.252025 -0.088222
v -0.029977 -0.252025 -0.091422
v -0.030368 -0.252025 -0.093285
v -0.029554 -0.252025 -0.089701
v -0.015073 -0.252025 -0.162162
v -0.015744 -0.252025 -0.160424
v -0.017132 -0.252025 -0.162971
v -0.015393 -0.252025 -0.159409
v -0.018631 -0.252025 -0.163133
v -0.019950 -0.252025 -0.161727
v 0.097714 -0.249418 -0.032736
v 0.097714 -0.251317 -0.032466
v 0.097714 -0.247347 -0.033144
v 0.097165 -0.252025 -0.031821
v 0.096027 -0.252024 -0.030944
v 0.094245 -0.252024 -0.029918
v 0.092706 -0.252025 -0.029312
v 0.097712 -0.244122 -0.032073
v 0.091633 -0.252025 -0.028880
v 0.097715 -0.241377 -0.032043
v 0.089539 -0.252025 -0.028407
v 0.087672 -0.252024 -0.028058
v 0.097713 -0.239417 -0.029302
v 0.084228 -0.252025 -0.027751
v 0.097713 -0.239017 -0.027641
v 0.082452 -0.252025 -0.027445
v 0.097714 -0.238862 -0.026420
v 0.081287 -0.252025 -0.027369
v 0.078590 -0.252025 -0.026846
v 0.075218 -0.252025 -0.026178
v 0.072788 -0.252024 -0.026056
v 0.070662 -0.252024 -0.025950
v 0.068347 -0.252024 -0.025707
v 0.066019 -0.252024 -0.025427
v 0.059902 -0.252025 -0.024634
v 0.058394 -0.252025 -0.024611
v 0.056215 -0.252025 -0.024088
v 0.052304 -0.252025 -0.023474
v 0.053583 -0.252025 0.027874
v 0.053779 -0.252025 0.025895
v 0.054039 -0.252025 0.023463
v 0.053142 -0.252025 0.029075
v 0.053081 -0.252025 0.031562
v 0.034419 -0.252025 -0.034365
v 0.038030 -0.252025 -0.028356
v 0.036280 -0.252025 -0.030353
v 0.033499 -0.252026 -0.038291
v 0.032935 -0.252026 -0.041023
v 0.032413 -0.252021 -0.043121
v 0.032178 -0.252021 -0.044114
v 0.030358 -0.252021 -0.048215
v 0.029632 -0.252021 -0.050450
v 0.028644 -0.252021 -0.054719
v 0.029007 -0.252021 -0.052875
v 0.027900 -0.252020 -0.056995
v 0.026623 -0.252020 -0.059194
v 0.026066 -0.252020 -0.060099
v -0.001504 -0.252025 -0.080787
v -0.030368 -0.252025 -0.093285
v -0.031535 -0.252022 -0.098881
v -0.031500 -0.252022 -0.101396
v -0.031413 -0.252024 -0.102890
v -0.030135 -0.252025 -0.112220
v -0.031517 -0.252024 -0.104840
v -0.031143 -0.252025 -0.107685
v -0.030966 -0.252025 -0.109780
v -0.029853 -0.252025 -0.113853
v -0.029484 -0.252025 -0.117390
v -0.028814 -0.252025 -0.119705
v -0.031289 -0.252025 -0.135499
v -0.030426 -0.252025 -0.138025
v -0.021270 -0.252025 -0.159554
v -0.021351 -0.252025 -0.158398
v 0.054158 -0.252022 0.022736
v 0.058323 -0.252025 0.006332
v 0.057906 -0.252025 0.008009
v -0.017033 -0.252025 -0.156339
v -0.015809 -0.252025 -0.157731
v -0.015393 -0.252025 -0.159409
v -0.018105 -0.252025 -0.154975
v -0.020647 -0.252025 -0.147572
v -0.020116 -0.252025 -0.149243
v -0.021524 -0.252025 -0.146221
v -0.022125 -0.252025 -0.144513
v -0.022558 -0.252025 -0.143606
v 0.089225 -0.252025 -0.024018
v 0.087810 -0.252025 -0.023521
v 0.095487 -0.252025 -0.025653
v 0.085330 -0.252025 -0.022494
v 0.097228 -0.252025 -0.026297
v 0.084077 -0.252022 -0.022040
v 0.097713 -0.250774 -0.026346
v 0.079340 -0.252026 -0.021244
v 0.081943 -0.252026 -0.021703
v 0.097713 -0.248806 -0.026490
v 0.097714 -0.245485 -0.026130
v 0.097714 -0.244198 -0.026075
v 0.097714 -0.242859 -0.025912
v 0.097714 -0.240979 -0.025451
v 0.097714 -0.239997 -0.026110
v 0.097714 -0.238862 -0.026420
v -0.037574 -0.252022 0.082426
v -0.040162 -0.252023 0.082673
v -0.042978 -0.252023 0.083145
v -0.044362 -0.252024 0.083618
v -0.047206 -0.252024 0.084129
v -0.048925 -0.252025 0.084837
v -0.051343 -0.252025 0.085857
v -0.052565 -0.252023 0.086827
v -0.054387 -0.252023 0.088176
v -0.055082 -0.252025 0.088987
v -0.057652 -0.252025 0.091000
v -0.060661 -0.252025 0.092792
v -0.063038 -0.252025 0.094902
v -0.064001 -0.252025 0.095655
v -0.065773 -0.252025 0.097107
v -0.067705 -0.252025 0.098074
v -0.072523 -0.252022 0.099296
v -0.068755 -0.252025 0.098559
v 0.063099 -0.252025 -0.001759
v 0.064266 -0.252025 -0.003258
v 0.065298 -0.252025 -0.004486
v 0.066264 -0.252025 -0.005732
v 0.061851 -0.252025 -0.000504
v 0.060820 -0.252025 0.000464
v 0.059825 -0.252025 0.001962
v 0.067374 -0.252025 -0.008048
v 0.059251 -0.252025 0.003337
v 0.068603 -0.252025 -0.010842
v 0.069565 -0.252024 -0.012338
v 0.070287 -0.252025 -0.013398
v 0.010953 -0.252025 -0.070986
v 0.009374 -0.252025 -0.072191
v 0.013241 -0.252022 -0.069043
v 0.016296 -0.252022 -0.067001
v 0.007956 -0.252025 -0.073845
v 0.006185 -0.252025 -0.075369
v 0.004727 -0.252025 -0.076114
v 0.003661 -0.252025 -0.077233
v -0.004307 -0.252022 -0.082326
v 0.002177 -0.252025 -0.077940
v -0.000281 -0.252025 -0.079687
v -0.114017 -0.252026 0.080780
v -0.112954 -0.252026 0.081822
v -0.110961 -0.252022 0.084639
v -0.110173 -0.252024 0.085595
v -0.107499 -0.252024 0.088466
v -0.116838 -0.252022 0.076693
v -0.118130 -0.252025 0.074597
v -0.121089 -0.252025 0.070149
v -0.119405 -0.252025 0.072627
v -0.106067 -0.252024 0.089656
v -0.103243 -0.252024 0.092195
v -0.123100 -0.252025 0.067375
v -0.124038 -0.252025 0.065918
v -0.102080 -0.252022 0.093016
v -0.099650 -0.252025 0.094987
v -0.096810 -0.252025 0.096412
v -0.095512 -0.252024 0.096814
v -0.093662 -0.252024 0.097644
v -0.124923 -0.252025 0.064998
v -0.125986 -0.252025 0.063946
v -0.127144 -0.252025 0.062886
v -0.128102 -0.252025 0.061295
v -0.090070 -0.252025 0.098265
v -0.091936 -0.252025 0.097823
v -0.087416 -0.252025 0.098075
v -0.083729 -0.252025 0.097382
v -0.039964 -0.252022 -0.107903
v -0.038824 -0.252025 -0.108701
v -0.040837 -0.252024 -0.107060
v -0.042579 -0.252024 -0.105721
v -0.037550 -0.252025 -0.110315
v -0.035616 -0.252026 -0.113107
v -0.036837 -0.252025 -0.111572
v -0.047438 -0.252026 -0.102071
v 0.054585 -0.252025 0.014840
v 0.055072 -0.252025 0.013446
v 0.054285 -0.252025 0.016427
v 0.053799 -0.252025 0.018406
v 0.055549 -0.252024 0.011962
v 0.056381 -0.252024 0.010677
v 0.057037 -0.252025 0.009165
v 0.077538 -0.252026 -0.020834
v 0.075243 -0.252025 -0.020050
v 0.074250 -0.252025 -0.018495
v -0.019277 -0.252025 -0.152979
v -0.019061 -0.252025 -0.154320
v -0.019862 -0.252025 -0.151441
v -0.020116 -0.252025 -0.149243
v -0.018105 -0.252025 -0.154975
v -0.021401 -0.252025 -0.154392
v -0.022181 -0.252025 -0.152957
v -0.023755 -0.252025 -0.153679
vt 0.727833 0.831501
vt 0.727520 0.834925
vt 0.728314 0.830980
vt 0.726565 0.837184
vt 0.728677 0.825497
vt 0.727000 0.831701
vt 0.724963 0.837185
vt 0.727310 0.824782
vt 0.725656 0.839271
vt 0.725440 0.830810
vt 0.728351 0.821023
vt 0.724222 0.834577
vt 0.728717 0.823819
vt 0.726882 0.817822
vt 0.726446 0.825256
vt 0.724442 0.828560
vt 0.725391 0.824498
vt 0.724877 0.822181
vt 0.263266 0.053640
vt 0.262918 0.053076
vt 0.260734 0.062936
vt 0.264099 0.048390
vt 0.324568 0.049905
vt 0.322632 0.055093
vt 0.323520 0.056815
vt 0.320802 0.055291
vt 0.326552 0.055280
vt 0.320420 0.051845
vt 0.320983 0.064369
vt 0.326662 0.067079
vt 0.317887 0.052789
vt 0.323637 0.066050
vt 0.317719 0.061416
vt 0.316329 0.060966
vt 0.197068 0.805752
vt 0.198145 0.792964
vt 0.197573 0.794904
vt 0.197826 0.801067
vt 0.194440 0.804672
vt 0.194607 0.792347
vt 0.196692 0.815782
vt 0.197648 0.813745
vt 0.194133 0.817032
vt 0.192763 0.821991
vt 0.972336 0.449676
vt 0.968022 0.444903
vt 0.969689 0.440968
vt 0.963815 0.443335
vt 0.967526 0.438803
vt 0.968369 0.436353
vt 0.962862 0.437841
vt 0.960051 0.441654
vt 0.966864 0.436306
vt 0.954149 0.441862
vt 0.957313 0.440767
vt 0.966086 0.433184
vt 0.959671 0.434873
vt 0.963806 0.431610
vt 0.969163 0.431888
vt 0.961477 0.430602
vt 0.957227 0.432838
vt 0.970248 0.439338
vt 0.964347 0.418208
vt 0.959073 0.424253
vt 0.961144 0.420593
vt 0.953121 0.431259
vt 0.957329 0.426995
vt 0.971436 0.444001
vt 0.969232 0.425714
vt 0.970630 0.435860
vt 0.964616 0.413076
vt 0.958331 0.408746
vt 0.956998 0.418159
vt 0.973119 0.440884
vt 0.971852 0.429547
vt 0.968756 0.420238
vt 0.954907 0.416668
vt 0.989529 0.478607
vt 0.973374 0.447906
vt 0.966490 0.406880
vt 0.963771 0.404359
vt 0.986603 0.474992
vt 0.973721 0.451425
vt 0.979277 0.448914
vt 0.977354 0.435752
vt 0.972305 0.419654
vt 0.972663 0.410702
vt 0.988715 0.470758
vt 0.978098 0.458139
vt 0.977357 0.452477
vt 0.975999 0.421844
vt 0.968602 0.400750
vt 0.964028 0.396826
vt 0.991088 0.473118
vt 0.984044 0.472801
vt 0.977339 0.458439
vt 0.979422 0.455239
vt 0.979479 0.437868
vt 0.978769 0.418793
vt 0.975381 0.413132
vt 0.970775 0.403687
vt 0.966223 0.398397
vt 0.963101 0.387123
vt 0.987709 0.464091
vt 0.981710 0.467943
vt 0.983232 0.453301
vt 0.983625 0.440031
vt 0.977471 0.415246
vt 0.974519 0.400220
vt 0.972386 0.397193
vt 0.991306 0.465572
vt 0.983400 0.461294
vt 0.981161 0.459073
vt 0.981533 0.421089
vt 0.979065 0.405765
vt 0.976758 0.402705
vt 0.986221 0.455488
vt 0.993683 0.467681
vt 0.981204 0.467292
vt 0.986574 0.447541
vt 0.980761 0.407482
vt 0.983733 0.424245
vt 0.975529 0.394250
vt 0.991902 0.456072
vt 0.985656 0.430948
vt 0.983526 0.410244
vt 0.984215 0.402014
vt 0.978702 0.397285
vt 0.988554 0.442504
vt 0.994345 0.458740
vt 0.984489 0.404106
vt 0.986750 0.423695
vt 0.993427 0.444947
vt 0.989437 0.428263
vt 0.986604 0.409143
vt 0.989161 0.422600
vt 0.992161 0.433938
vt 0.990966 0.418539
vt 0.765129 0.132791
vt 0.763286 0.128304
vt 0.765084 0.133768
vt 0.290338 0.811319
vt 0.292376 0.818788
vt 0.293551 0.812624
vt 0.295763 0.824705
vt 0.291111 0.808524
vt 0.294682 0.832792
vt 0.297051 0.817027
vt 0.297847 0.834234
vt 0.294394 0.812672
vt 0.297614 0.810531
vt 0.299827 0.820103
vt 0.300791 0.813070
vt 0.301358 0.804522
vt 0.299119 0.805730
vt 0.295452 0.811807
vt 0.026672 0.079718
vt 0.027369 0.083945
vt 0.026989 0.080314
vt 0.028816 0.084178
vt 0.095411 0.440701
vt 0.091334 0.444753
vt 0.097563 0.450476
vt 0.092654 0.437052
vt 0.083601 0.436132
vt 0.098672 0.439516
vt 0.105952 0.445040
vt 0.089925 0.433647
vt 0.094516 0.427430
vt 0.076825 0.419243
vt 0.082829 0.418816
vt 0.100703 0.450484
vt 0.091574 0.424135
vt 0.102183 0.431169
vt 0.103790 0.442838
vt 0.087747 0.420495
vt 0.094622 0.418186
vt 0.111878 0.439018
vt 0.103094 0.420630
vt 0.110060 0.431839
vt 0.084733 0.406926
vt 0.091603 0.394753
vt 0.094999 0.409592
vt 0.105610 0.430584
vt 0.100841 0.401652
vt 0.117724 0.438556
vt 0.117748 0.420788
vt 0.103951 0.414031
vt 0.108217 0.416800
vt 0.096204 0.391648
vt 0.121291 0.443127
vt 0.112324 0.413251
vt 0.094138 0.377497
vt 0.105789 0.400314
vt 0.101751 0.385464
vt 0.117387 0.414320
vt 0.096805 0.382933
vt 0.122868 0.415292
vt 0.118256 0.402106
vt 0.115025 0.397219
vt 0.097609 0.370136
vt 0.108398 0.379747
vt 0.103046 0.375445
vt 0.129728 0.423803
vt 0.125813 0.426651
vt 0.124239 0.396393
vt 0.121439 0.399250
vt 0.113815 0.380923
vt 0.094632 0.364952
vt 0.132149 0.437775
vt 0.124980 0.432062
vt 0.125520 0.386660
vt 0.119350 0.383128
vt 0.102852 0.355527
vt 0.096259 0.350953
vt 0.110715 0.371309
vt 0.107494 0.369624
vt 0.134640 0.418419
vt 0.129326 0.384748
vt 0.120188 0.372095
vt 0.099346 0.352745
vt 0.114337 0.368484
vt 0.135607 0.433405
vt 0.136120 0.401865
vt 0.129443 0.413544
vt 0.131245 0.391716
vt 0.100366 0.341162
vt 0.110794 0.361542
vt 0.099338 0.324225
vt 0.137955 0.438297
vt 0.137755 0.414373
vt 0.136892 0.421767
vt 0.137581 0.384872
vt 0.129710 0.369239
vt 0.127851 0.357168
vt 0.121020 0.361377
vt 0.104444 0.333065
vt 0.097652 0.312641
vt 0.117006 0.340114
vt 0.138906 0.430151
vt 0.140594 0.403356
vt 0.135783 0.394758
vt 0.139692 0.423698
vt 0.136535 0.372091
vt 0.128345 0.358312
vt 0.112571 0.334491
vt 0.098408 0.289705
vt 0.140805 0.438743
vt 0.141650 0.432512
vt 0.140365 0.418286
vt 0.141204 0.412700
vt 0.139749 0.378495
vt 0.140605 0.387696
vt 0.134066 0.365051
vt 0.131603 0.355026
vt 0.129534 0.342982
vt 0.123148 0.342551
vt 0.120323 0.333317
vt 0.105637 0.307645
vt 0.108521 0.323432
vt 0.093960 0.287371
vt 0.102478 0.298371
vt 0.142408 0.427609
vt 0.143998 0.416431
vt 0.140580 0.396169
vt 0.137686 0.359029
vt 0.126488 0.341185
vt 0.112202 0.313587
vt 0.104100 0.270113
vt 0.103885 0.283461
vt 0.142867 0.445417
vt 0.145392 0.439945
vt 0.144925 0.407858
vt 0.142963 0.397066
vt 0.145934 0.426981
vt 0.141995 0.370454
vt 0.142887 0.383685
vt 0.135461 0.349513
vt 0.132568 0.340564
vt 0.130297 0.335135
vt 0.125555 0.328493
vt 0.123047 0.308173
vt 0.147074 0.447147
vt 0.143626 0.440428
vt 0.145117 0.432372
vt 0.146853 0.418919
vt 0.143600 0.388748
vt 0.140081 0.343232
vt 0.128222 0.322531
vt 0.124770 0.320395
vt 0.113038 0.277949
vt 0.120741 0.301379
vt 0.146347 0.443169
vt 0.147880 0.436360
vt 0.147746 0.406784
vt 0.145201 0.396984
vt 0.148766 0.429785
vt 0.136889 0.335915
vt 0.131661 0.320502
vt 0.114431 0.289740
vt 0.113032 0.253660
vt 0.124002 0.297297
vt 0.126154 0.309621
vt 0.153251 0.448287
vt 0.151226 0.443586
vt 0.149752 0.419889
vt 0.142179 0.322803
vt 0.133978 0.331611
vt 0.128882 0.312625
vt 0.118624 0.281015
vt 0.117190 0.253509
vt 0.120916 0.296138
vt 0.127049 0.299785
vt 0.152835 0.440292
vt 0.151974 0.419740
vt 0.145445 0.313394
vt 0.142797 0.311500
vt 0.135584 0.317506
vt 0.132792 0.308306
vt 0.116556 0.269861
vt 0.115924 0.241048
vt 0.125415 0.282870
vt 0.127879 0.290603
vt 0.155815 0.447284
vt 0.151635 0.431278
vt 0.139445 0.310696
vt 0.130800 0.288473
vt 0.119480 0.235957
vt 0.122827 0.271098
vt 0.144656 0.287516
vt 0.142057 0.284411
vt 0.136687 0.301694
vt 0.133648 0.300386
vt 0.124914 0.250978
vt 0.116207 0.223137
vt 0.128494 0.247612
vt 0.128273 0.280105
vt 0.147872 0.286993
vt 0.135221 0.283724
vt 0.123459 0.236091
vt 0.110185 0.209912
vt 0.122267 0.211546
vt 0.131252 0.269317
vt 0.148131 0.256469
vt 0.147989 0.275020
vt 0.139099 0.281144
vt 0.132553 0.275971
vt 0.127304 0.222750
vt 0.111012 0.204644
vt 0.118861 0.207773
vt 0.130821 0.250547
vt 0.144135 0.256321
vt 0.150088 0.270068
vt 0.142069 0.248442
vt 0.124763 0.215943
vt 0.119910 0.197070
vt 0.129926 0.231997
vt 0.135618 0.247925
vt 0.148968 0.243068
vt 0.137893 0.255421
vt 0.128924 0.203945
vt 0.116841 0.196723
vt 0.122907 0.200083
vt 0.130951 0.219714
vt 0.147701 0.232118
vt 0.152146 0.241712
vt 0.151403 0.252093
vt 0.140567 0.227457
vt 0.120380 0.188616
vt 0.123774 0.190765
vt 0.137250 0.222450
vt 0.145047 0.223123
vt 0.155481 0.221979
vt 0.152194 0.221310
vt 0.152378 0.256908
vt 0.132703 0.198011
vt 0.118521 0.182811
vt 0.135274 0.214818
vt 0.148999 0.213943
vt 0.141575 0.215845
vt 0.127622 0.185866
vt 0.130480 0.190618
vt 0.132782 0.212385
vt 0.123285 0.170496
vt 0.135904 0.196592
vt 0.146229 0.205776
vt 0.153438 0.200207
vt 0.133566 0.179991
vt 0.145825 0.170122
vt 0.141349 0.180831
vt 0.152242 0.183621
vt 0.135694 0.173744
vt 0.138394 0.178588
vt 0.150232 0.162506
vt 0.136547 0.156710
vt 0.143178 0.163148
vt 0.139629 0.166295
vt 0.157969 0.158190
vt 0.147709 0.153323
vt 0.138231 0.157861
vt 0.153247 0.149220
vt 0.138867 0.143501
vt 0.145141 0.140366
vt 0.140832 0.148261
vt 0.158706 0.140911
vt 0.149539 0.131696
vt 0.155320 0.107370
vt 0.151545 0.109589
vt 0.142097 0.133090
vt 0.146478 0.121741
vt 0.152965 0.092417
vt 0.148064 0.109515
vt 0.147359 0.087140
vt 0.898594 0.862811
vt 0.900274 0.854359
vt 0.897992 0.852100
vt 0.901508 0.858484
vt 0.899474 0.847267
vt 0.897343 0.847560
vt 0.902110 0.849058
vt 0.018726 0.150022
vt 0.016217 0.152572
vt 0.016589 0.155208
vt 0.018052 0.155648
vt 0.071246 0.051393
vt 0.069252 0.042815
vt 0.068162 0.046786
vt 0.071623 0.042292
vt 0.067435 0.036721
vt 0.070906 0.057632
vt 0.075330 0.038536
vt 0.070380 0.029553
vt 0.068522 0.029233
vt 0.065980 0.057845
vt 0.077297 0.050528
vt 0.073224 0.030230
vt 0.064153 0.064946
vt 0.065782 0.053463
vt 0.077439 0.058469
vt 0.066250 0.068935
vt 0.060730 0.067286
vt 0.066916 0.041599
vt 0.072545 0.062740
vt 0.081279 0.052721
vt 0.060392 0.074820
vt 0.066164 0.047755
vt 0.060994 0.063634
vt 0.076076 0.068916
vt 0.079959 0.065957
vt 0.067338 0.074235
vt 0.060890 0.084231
vt 0.056915 0.076607
vt 0.064596 0.050986
vt 0.063622 0.052780
vt 0.055848 0.075152
vt 0.071822 0.072624
vt 0.063721 0.079485
vt 0.057109 0.082272
vt 0.066421 0.040380
vt 0.061757 0.058463
vt 0.059816 0.060788
vt 0.075318 0.088416
vt 0.086534 0.064816
vt 0.064461 0.090943
vt 0.060138 0.091782
vt 0.062393 0.089399
vt 0.049870 0.091244
vt 0.054280 0.087392
vt 0.063205 0.040455
vt 0.062804 0.047143
vt 0.056889 0.066177
vt 0.070726 0.109299
vt 0.054810 0.100677
vt 0.053853 0.074861
vt 0.055809 0.090059
vt 0.061487 0.053153
vt 0.055769 0.071746
vt 0.059758 0.054082
vt 0.062386 0.119191
vt 0.057036 0.121405
vt 0.047340 0.098192
vt 0.050848 0.098345
vt 0.061216 0.040527
vt 0.061384 0.048478
vt 0.057858 0.057646
vt 0.049234 0.112890
vt 0.052073 0.100950
vt 0.060320 0.039351
vt 0.055096 0.067204
vt 0.057605 0.055873
vt 0.045625 0.109977
vt 0.755450 0.117032
vt 0.752104 0.120301
vt 0.746380 0.112453
vt 0.749662 0.115487
vt 0.762367 0.133706
vt 0.759965 0.129889
vt 0.758235 0.120457
vt 0.752700 0.115106
vt 0.742340 0.107265
vt 0.763900 0.134499
vt 0.758885 0.115085
vt 0.758803 0.109755
vt 0.738267 0.099610
vt 0.746600 0.109683
vt 0.748994 0.109180
vt 0.755550 0.108799
vt 0.743207 0.104873
vt 0.750380 0.105801
vt 0.761712 0.117739
vt 0.756499 0.102174
vt 0.746381 0.106860
vt 0.743989 0.102855
vt 0.763780 0.123009
vt 0.760050 0.103863
vt 0.745067 0.098913
vt 0.764447 0.118044
vt 0.763471 0.105404
vt 0.752990 0.099079
vt 0.761268 0.095581
vt 0.747938 0.093872
vt 0.765516 0.127952
vt 0.764734 0.098542
vt 0.757165 0.092215
vt 0.741080 0.092410
vt 0.743172 0.085779
vt 0.767529 0.114640
vt 0.766436 0.123906
vt 0.768489 0.095235
vt 0.752582 0.087062
vt 0.749750 0.084754
vt 0.762375 0.075019
vt 0.760454 0.083706
vt 0.747008 0.078331
vt 0.770887 0.100002
vt 0.765630 0.130115
vt 0.771437 0.078588
vt 0.757652 0.080087
vt 0.765316 0.076582
vt 0.740122 0.082039
vt 0.745271 0.074353
vt 0.767675 0.124256
vt 0.773294 0.095617
vt 0.772270 0.092276
vt 0.769140 0.074869
vt 0.751338 0.078393
vt 0.755130 0.074162
vt 0.748999 0.074581
vt 0.763685 0.066078
vt 0.741302 0.071739
vt 0.746758 0.071043
vt 0.771178 0.116350
vt 0.766963 0.131480
vt 0.773747 0.084974
vt 0.770957 0.064317
vt 0.758078 0.065994
vt 0.760000 0.068185
vt 0.767441 0.061756
vt 0.770213 0.123569
vt 0.775038 0.119257
vt 0.769180 0.130798
vt 0.776107 0.069566
vt 0.773475 0.068846
vt 0.764204 0.053668
vt 0.777018 0.104263
vt 0.776513 0.087965
vt 0.779294 0.076956
vt 0.772261 0.056451
vt 0.769587 0.052283
vt 0.771902 0.129412
vt 0.773540 0.124849
vt 0.780604 0.114412
vt 0.780636 0.100969
vt 0.768174 0.135546
vt 0.779226 0.058378
vt 0.775922 0.051689
vt 0.769372 0.133289
vt 0.776870 0.125630
vt 0.778840 0.121328
vt 0.782176 0.109547
vt 0.782010 0.094746
vt 0.781413 0.084902
vt 0.783653 0.068054
vt 0.773881 0.047230
vt 0.773399 0.128353
vt 0.781472 0.121816
vt 0.785849 0.110883
vt 0.785200 0.103314
vt 0.787042 0.093053
vt 0.787210 0.084422
vt 0.779118 0.042119
vt 0.783479 0.051518
vt 0.771459 0.042365
vt 0.776529 0.036483
vt 0.779135 0.124742
vt 0.784636 0.117921
vt 0.780724 0.123403
vt 0.788177 0.065655
vt 0.785684 0.057732
vt 0.784591 0.123059
vt 0.787769 0.116572
vt 0.788652 0.100469
vt 0.791395 0.081948
vt 0.784032 0.036556
vt 0.789470 0.078669
vt 0.787749 0.047926
vt 0.790792 0.105699
vt 0.789786 0.095023
vt 0.795299 0.103410
vt 0.788895 0.042452
vt 0.790231 0.067245
vt 0.788960 0.116789
vt 0.791686 0.112455
vt 0.795696 0.076747
vt 0.793672 0.072103
vt 0.789252 0.024228
vt 0.792783 0.057840
vt 0.791942 0.046025
vt 0.788692 0.118979
vt 0.799610 0.092493
vt 0.791361 0.031344
vt 0.796257 0.062560
vt 0.792974 0.115797
vt 0.798228 0.097633
vt 0.800064 0.075510
vt 0.795349 0.045610
vt 0.795647 0.027649
vt 0.798492 0.104486
vt 0.799069 0.099737
vt 0.799102 0.066361
vt 0.803570 0.077613
vt 0.798620 0.049062
vt 0.796909 0.110282
vt 0.799878 0.098640
vt 0.803577 0.067090
vt 0.803763 0.085567
vt 0.798611 0.031905
vt 0.794366 0.115567
vt 0.798928 0.106277
vt 0.800837 0.055753
vt 0.805625 0.076171
vt 0.805228 0.056324
vt 0.801051 0.037697
vt 0.801479 0.097215
vt 0.803117 0.043440
vt 0.804681 0.035858
vt 0.803545 0.091568
vt 0.806675 0.045027
vt 0.011202 0.833629
vt 0.011153 0.842461
vt 0.012548 0.833807
vt 0.015607 0.826899
vt 0.014265 0.826478
vt 0.016710 0.818926
vt 0.018362 0.826911
vt 0.018600 0.825718
vt 0.020726 0.820594
vt 0.018742 0.812624
vt 0.022519 0.826992
vt 0.014147 0.808613
vt 0.022809 0.814470
vt 0.020720 0.805536
vt 0.024739 0.822422
vt 0.025940 0.829413
vt 0.025169 0.808088
vt 0.026535 0.828978
vt 0.026928 0.817682
vt 0.029907 0.813402
vt 0.028818 0.825630
vt 0.031451 0.820707
vt 0.231085 0.634557
vt 0.232496 0.645549
vt 0.230516 0.627575
vt 0.404115 0.889014
vt 0.410129 0.893450
vt 0.411937 0.892045
vt 0.407924 0.893333
vt 0.785631 0.875661
vt 0.775224 0.892705
vt 0.781509 0.903667
vt 0.784275 0.857934
vt 0.770010 0.910197
vt 0.787345 0.888153
vt 0.787507 0.857377
vt 0.771948 0.925970
vt 0.790904 0.886226
vt 0.787137 0.921479
vt 0.786946 0.833407
vt 0.791876 0.866739
vt 0.769308 0.928580
vt 0.774889 0.924648
vt 0.792979 0.904869
vt 0.780239 0.922890
vt 0.790180 0.836565
vt 0.790664 0.844474
vt 0.766139 0.941970
vt 0.767183 0.928676
vt 0.779132 0.939741
vt 0.797864 0.900156
vt 0.797721 0.880673
vt 0.786835 0.938923
vt 0.791363 0.821073
vt 0.796910 0.861441
vt 0.766525 0.911884
vt 0.793374 0.829029
vt 0.795228 0.816695
vt 0.796930 0.844020
vt 0.764382 0.929611
vt 0.767925 0.897445
vt 0.763734 0.913207
vt 0.802898 0.899240
vt 0.803093 0.877176
vt 0.795368 0.801830
vt 0.800648 0.859442
vt 0.763267 0.942358
vt 0.763362 0.907737
vt 0.798095 0.821818
vt 0.797998 0.798022
vt 0.801888 0.838572
vt 0.760955 0.928267
vt 0.765632 0.897998
vt 0.760931 0.913891
vt 0.796846 0.811390
vt 0.756460 0.929247
vt 0.761749 0.901609
vt 0.799395 0.791988
vt 0.801664 0.803382
vt 0.755965 0.903176
vt 0.752840 0.917220
vt 0.752801 0.930739
vt 0.749605 0.905531
vt 0.749242 0.918272
vt 0.753754 0.943321
vt 0.753320 0.893692
vt 0.746440 0.934059
vt 0.751384 0.946104
vt 0.744613 0.900422
vt 0.744388 0.919465
vt 0.748757 0.893435
vt 0.740422 0.907244
vt 0.743270 0.932748
vt 0.739645 0.897443
vt 0.753277 0.889928
vt 0.740015 0.920749
vt 0.741294 0.926457
vt 0.745300 0.891032
vt 0.748174 0.882881
vt 0.761617 0.891479
vt 0.736701 0.909032
vt 0.736405 0.922395
vt 0.739887 0.930565
vt 0.744221 0.884087
vt 0.751703 0.882158
vt 0.757092 0.888635
vt 0.735345 0.899889
vt 0.737878 0.886528
vt 0.748717 0.870205
vt 0.754736 0.881787
vt 0.737404 0.890855
vt 0.732858 0.910042
vt 0.745644 0.870124
vt 0.743717 0.872391
vt 0.751774 0.866597
vt 0.757964 0.878374
vt 0.733962 0.888205
vt 0.731878 0.898073
vt 0.739182 0.872311
vt 0.759644 0.881268
vt 0.730715 0.888425
vt 0.728115 0.911772
vt 0.733376 0.874505
vt 0.760659 0.875686
vt 0.729885 0.875236
vt 0.728247 0.898896
vt 0.738459 0.856038
vt 0.730420 0.865370
vt 0.726722 0.874058
vt 0.725641 0.899801
vt 0.727525 0.887672
vt 0.737092 0.860838
vt 0.734642 0.853837
vt 0.729554 0.848871
vt 0.724166 0.886321
vt 0.732122 0.846120
vt 0.724602 0.874449
vt 0.761599 0.882850
vt 0.663606 0.698997
vt 0.658553 0.706596
vt 0.667360 0.714470
vt 0.654749 0.682593
vt 0.660960 0.718208
vt 0.669818 0.694972
vt 0.652417 0.705018
vt 0.663376 0.735759
vt 0.675985 0.722045
vt 0.646484 0.670451
vt 0.651923 0.724192
vt 0.658093 0.739005
vt 0.669350 0.731924
vt 0.673505 0.731954
vt 0.654568 0.660022
vt 0.642241 0.708073
vt 0.652543 0.743131
vt 0.664407 0.767391
vt 0.678138 0.741965
vt 0.645983 0.644495
vt 0.639104 0.692076
vt 0.645348 0.737378
vt 0.669516 0.750099
vt 0.673245 0.746953
vt 0.682342 0.738525
vt 0.640595 0.672642
vt 0.637259 0.717004
vt 0.649147 0.771974
vt 0.656923 0.779574
vt 0.670163 0.767908
vt 0.676235 0.760906
vt 0.685455 0.745619
vt 0.686912 0.723816
vt 0.641354 0.651534
vt 0.634220 0.693257
vt 0.635062 0.680585
vt 0.641195 0.752093
vt 0.664696 0.789283
vt 0.670711 0.790854
vt 0.681284 0.756573
vt 0.687496 0.737870
vt 0.635655 0.633291
vt 0.638137 0.652750
vt 0.632507 0.677731
vt 0.638061 0.673804
vt 0.634394 0.734585
vt 0.644668 0.780560
vt 0.653892 0.804849
vt 0.656971 0.792837
vt 0.681490 0.781860
vt 0.690330 0.750969
vt 0.688331 0.757171
vt 0.630400 0.663459
vt 0.633140 0.677004
vt 0.640107 0.775484
vt 0.665089 0.806871
vt 0.676502 0.778735
vt 0.686733 0.771825
vt 0.692116 0.754953
vt 0.695265 0.740563
vt 0.630881 0.657602
vt 0.651665 0.819098
vt 0.659895 0.829260
vt 0.665518 0.831372
vt 0.670308 0.819738
vt 0.676290 0.794985
vt 0.686895 0.788680
vt 0.693380 0.757725
vt 0.690545 0.772906
vt 0.647130 0.818344
vt 0.681806 0.809477
vt 0.696329 0.754981
vt 0.642826 0.810299
vt 0.654327 0.841822
vt 0.665572 0.839814
vt 0.670694 0.836481
vt 0.673271 0.815856
vt 0.687120 0.810172
vt 0.676775 0.812156
vt 0.702444 0.753153
vt 0.696081 0.771681
vt 0.699676 0.769346
vt 0.639850 0.820771
vt 0.647994 0.837569
vt 0.656150 0.869796
vt 0.662723 0.862442
vt 0.674438 0.832578
vt 0.690261 0.811770
vt 0.682976 0.828218
vt 0.693669 0.785256
vt 0.667678 0.866976
vt 0.671195 0.853024
vt 0.675452 0.849153
vt 0.679188 0.842109
vt 0.703061 0.771089
vt 0.695961 0.789908
vt 0.699068 0.794434
vt 0.663593 0.884288
vt 0.684792 0.842294
vt 0.702188 0.801473
vt 0.659626 0.902755
vt 0.669751 0.885617
vt 0.671211 0.869150
vt 0.679367 0.862902
vt 0.684782 0.857325
vt 0.661998 0.904344
vt 0.666894 0.899290
vt 0.675819 0.865354
vt 0.664844 0.926566
vt 0.672740 0.897128
vt 0.682739 0.869956
vt 0.675103 0.880825
vt 0.668160 0.910101
vt 0.660078 0.920255
vt 0.671581 0.909317
vt 0.678524 0.876556
vt 0.669688 0.921156
vt 0.675754 0.900285
vt 0.676463 0.890863
vt 0.679292 0.886380
vt 0.673317 0.946384
vt 0.675366 0.919810
vt 0.684860 0.877192
vt 0.678896 0.927631
vt 0.679031 0.897846
vt 0.679827 0.908374
vt 0.685454 0.888632
vt 0.422385 0.902117
vt 0.424863 0.886003
vt 0.419013 0.891674
vt 0.425089 0.894227
vt 0.418292 0.882068
vt 0.417234 0.905995
vt 0.428800 0.893909
vt 0.429615 0.902142
vt 0.414247 0.884130
vt 0.417845 0.874492
vt 0.414713 0.892823
vt 0.429029 0.884486
vt 0.428264 0.913183
vt 0.421272 0.875948
vt 0.414318 0.901481
vt 0.431798 0.887718
vt 0.431020 0.872466
vt 0.432001 0.912310
vt 0.411758 0.895639
vt 0.414761 0.913475
vt 0.430553 0.929754
vt 0.413694 0.907431
vt 0.399347 0.923608
vt 0.400666 0.916691
vt 0.398250 0.918989
vt 0.402267 0.923862
vt 0.400870 0.908453
vt 0.398421 0.929520
vt 0.401472 0.928411
vt 0.406068 0.923308
vt 0.404014 0.912322
vt 0.404456 0.901727
vt 0.404402 0.929022
vt 0.406961 0.917540
vt 0.406654 0.899326
vt 0.408267 0.908588
vt 0.409923 0.919498
vt 0.409824 0.924144
vt 0.408028 0.899318
vt 0.408288 0.895879
vt 0.410742 0.909974
vt 0.412575 0.915568
vt 0.410041 0.900694
vt 0.412385 0.910589
vt 0.412106 0.902136
vt 0.397486 0.909451
vt 0.396061 0.923174
vt 0.399460 0.898043
vt 0.394371 0.912788
vt 0.395815 0.900522
vt 0.391519 0.918601
vt 0.399153 0.893152
vt 0.405342 0.894346
vt 0.397617 0.894376
vt 0.392324 0.908759
vt 0.401734 0.884719
vt 0.395566 0.891622
vt 0.398633 0.888447
vt 0.392459 0.902369
vt 0.404709 0.882784
vt 0.388572 0.909846
vt 0.399822 0.881225
vt 0.395427 0.884180
vt 0.390461 0.894673
vt 0.388123 0.919158
vt 0.412032 0.889927
vt 0.402696 0.878249
vt 0.390468 0.888439
vt 0.386213 0.905496
vt 0.385307 0.922535
vt 0.406770 0.877259
vt 0.398489 0.874604
vt 0.393331 0.880555
vt 0.388426 0.891181
vt 0.404914 0.872084
vt 0.389115 0.885913
vt 0.383945 0.912535
vt 0.386632 0.896366
vt 0.409171 0.868513
vt 0.404647 0.863478
vt 0.391373 0.879540
vt 0.383490 0.919484
vt 0.414295 0.876054
vt 0.400420 0.868055
vt 0.383608 0.906144
vt 0.383514 0.928605
vt 0.382374 0.925662
vt 0.413271 0.856292
vt 0.408924 0.858392
vt 0.388098 0.887670
vt 0.382790 0.916541
vt 0.415418 0.866395
vt 0.386205 0.892920
vt 0.381069 0.922314
vt 0.380920 0.912627
vt 0.416887 0.865363
vt 0.411640 0.846680
vt 0.383540 0.900581
vt 0.381084 0.931804
vt 0.419914 0.868504
vt 0.416083 0.858437
vt 0.408527 0.847721
vt 0.379208 0.928163
vt 0.379798 0.908291
vt 0.418850 0.861066
vt 0.414780 0.850158
vt 0.377703 0.925140
vt 0.378152 0.944408
vt 0.423000 0.860497
vt 0.424881 0.867551
vt 0.418051 0.852234
vt 0.414055 0.841994
vt 0.376177 0.950623
vt 0.376365 0.920588
vt 0.417663 0.842909
vt 0.375132 0.937917
vt 0.427420 0.855019
vt 0.422184 0.846651
vt 0.428367 0.863744
vt 0.412457 0.834089
vt 0.374151 0.956998
vt 0.430600 0.861965
vt 0.419725 0.823041
vt 0.416788 0.832715
vt 0.427280 0.841068
vt 0.424331 0.824322
vt 0.415885 0.824501
vt 0.430684 0.841198
vt 0.426037 0.825948
vt 0.424692 0.807321
vt 0.414133 0.823270
vt 0.433141 0.842635
vt 0.430208 0.828943
vt 0.425798 0.816123
vt 0.419282 0.812960
vt 0.419192 0.500661
vt 0.413477 0.515209
vt 0.418061 0.507393
vt 0.010931 0.820081
vt 0.009349 0.834222
vt 0.007539 0.816455
vt 0.013183 0.870859
vt 0.008537 0.809793
vt 0.005827 0.827657
vt 0.004195 0.808791
vt 0.008770 0.788563
vt 0.005460 0.796952
vt 0.000304 0.800854
vt 0.159515 0.490577
vt 0.162011 0.475042
vt 0.156902 0.473116
vt 0.166737 0.479687
vt 0.155226 0.463244
vt 0.151648 0.477330
vt 0.170994 0.502887
vt 0.153291 0.494108
vt 0.165894 0.515406
vt 0.172159 0.495658
vt 0.160564 0.514860
vt 0.169708 0.514827
vt 0.176908 0.521879
vt 0.154247 0.520275
vt 0.174801 0.527114
vt 0.170535 0.539458
vt 0.162092 0.542737
vt 0.178318 0.520470
vt 0.157392 0.545468
vt 0.147983 0.513638
vt 0.179885 0.538693
vt 0.182266 0.543216
vt 0.149807 0.538562
vt 0.176787 0.546498
vt 0.167802 0.562214
vt 0.162623 0.564667
vt 0.156588 0.561299
vt 0.172483 0.557871
vt 0.183608 0.547662
vt 0.149972 0.553702
vt 0.177485 0.555725
vt 0.172275 0.574738
vt 0.162130 0.578349
vt 0.157104 0.575767
vt 0.182683 0.554893
vt 0.152460 0.569616
vt 0.178298 0.576603
vt 0.185350 0.572417
vt 0.183409 0.562559
vt 0.177652 0.590499
vt 0.161518 0.583757
vt 0.154877 0.582234
vt 0.185809 0.553365
vt 0.183418 0.575673
vt 0.172088 0.589306
vt 0.182365 0.585553
vt 0.163297 0.588988
vt 0.186134 0.562760
vt 0.176321 0.600019
vt 0.159443 0.595172
vt 0.166094 0.601658
vt 0.171760 0.603536
vt 0.171616 0.618252
vt 0.161019 0.616212
vt 0.166556 0.619228
vt 0.176483 0.612211
vt 0.154734 0.609931
vt 0.168983 0.635466
vt 0.162264 0.638496
vt 0.155558 0.622419
vt 0.176016 0.632067
vt 0.168946 0.649947
vt 0.177846 0.652217
vt 0.182372 0.595860
vt 0.153156 0.636111
vt 0.160471 0.650020
vt 0.174152 0.652284
vt 0.181604 0.639592
vt 0.182378 0.618400
vt 0.147816 0.635397
vt 0.166596 0.664949
vt 0.186865 0.654390
vt 0.177577 0.682280
vt 0.186735 0.609012
vt 0.151113 0.650576
vt 0.161538 0.666383
vt 0.169947 0.679023
vt 0.183807 0.633306
vt 0.190152 0.670307
vt 0.184751 0.643103
vt 0.186356 0.681120
vt 0.187297 0.625597
vt 0.185517 0.591769
vt 0.156197 0.668508
vt 0.142081 0.651902
vt 0.160915 0.685886
vt 0.190881 0.652794
vt 0.188841 0.642465
vt 0.174906 0.698763
vt 0.191246 0.622860
vt 0.190418 0.597521
vt 0.149893 0.679166
vt 0.167970 0.702154
vt 0.195305 0.649580
vt 0.193912 0.694444
vt 0.187439 0.699743
vt 0.188813 0.578800
vt 0.136758 0.656626
vt 0.158662 0.704807
vt 0.193045 0.637617
vt 0.199040 0.661137
vt 0.195193 0.680575
vt 0.177313 0.721283
vt 0.195656 0.612659
vt 0.194142 0.596076
vt 0.145837 0.699751
vt 0.137534 0.678420
vt 0.165365 0.722912
vt 0.196951 0.629773
vt 0.206906 0.657317
vt 0.199511 0.675958
vt 0.195492 0.719406
vt 0.188076 0.724005
vt 0.172341 0.740112
vt 0.191613 0.576080
vt 0.124199 0.652300
vt 0.158689 0.727055
vt 0.201605 0.626766
vt 0.210446 0.646605
vt 0.203790 0.670640
vt 0.205072 0.682727
vt 0.181708 0.742196
vt 0.176506 0.736582
vt 0.199544 0.611539
vt 0.198221 0.596354
vt 0.196007 0.582065
vt 0.190546 0.566166
vt 0.165987 0.745096
vt 0.160480 0.745629
vt 0.214942 0.667145
vt 0.211183 0.668476
vt 0.210679 0.698967
vt 0.196451 0.744956
vt 0.187217 0.752100
vt 0.180662 0.767155
vt 0.194064 0.572393
vt 0.186958 0.558151
vt 0.168367 0.761096
vt 0.153179 0.740924
vt 0.203183 0.614648
vt 0.208820 0.625593
vt 0.218834 0.650369
vt 0.213467 0.685040
vt 0.202362 0.605063
vt 0.199233 0.588004
vt 0.193702 0.561503
vt 0.183442 0.546878
vt 0.160829 0.764110
vt 0.206753 0.614135
vt 0.212408 0.625196
vt 0.217868 0.631272
vt 0.218726 0.664531
vt 0.216508 0.692038
vt 0.198410 0.583399
vt 0.195483 0.568414
vt 0.186062 0.535998
vt 0.210170 0.615983
vt 0.224664 0.637553
vt 0.222503 0.661214
vt 0.224238 0.673525
vt 0.217270 0.712180
vt 0.201999 0.598410
vt 0.194000 0.556391
vt 0.190977 0.540968
vt 0.204445 0.607710
vt 0.222395 0.625684
vt 0.225479 0.647522
vt 0.228327 0.681761
vt 0.226146 0.697937
vt 0.186003 0.517920
vt 0.226184 0.620965
vt 0.229069 0.644259
vt 0.226090 0.659259
vt 0.229046 0.672589
vt 0.225186 0.716575
vt 0.192517 0.544888
vt 0.189042 0.523535
vt 0.180426 0.509847
vt 0.228412 0.633489
vt 0.234698 0.670333
vt 0.234124 0.690622
vt 0.236782 0.706308
vt 0.184464 0.498959
vt 0.181710 0.501541
vt 0.229454 0.621270
vt 0.229183 0.660788
vt 0.236988 0.676263
vt 0.232446 0.657405
vt 0.241593 0.672865
vt 0.242407 0.683486
vt 0.238458 0.668920
vt 0.248135 0.696012
vt 0.235725 0.658480
vt 0.251264 0.673583
vt 0.250537 0.717377
vt 0.253111 0.686775
vt 0.236674 0.651431
vt 0.256470 0.699387
vt 0.256769 0.664342
vt 0.233857 0.646231
vt 0.257502 0.717175
vt 0.261253 0.694811
vt 0.261567 0.672773
vt 0.263080 0.710716
vt 0.265699 0.687918
vt 0.330499 0.056374
vt 0.327663 0.046396
vt 0.330515 0.047292
vt 0.333421 0.054590
vt 0.331653 0.042892
vt 0.324731 0.045803
vt 0.330942 0.067121
vt 0.333531 0.062106
vt 0.334126 0.045159
vt 0.328080 0.041654
vt 0.334650 0.043413
vt 0.323398 0.044872
vt 0.840954 0.703449
vt 0.841202 0.707412
vt 0.843656 0.707577
vt 0.837543 0.708837
vt 0.205281 0.445935
vt 0.206068 0.455906
vt 0.207206 0.452844
vt 0.209386 0.460486
vt 0.209283 0.445435
vt 0.208279 0.465943
vt 0.210654 0.454002
vt 0.207109 0.438788
vt 0.207192 0.464343
vt 0.212442 0.459718
vt 0.207674 0.433958
vt 0.210321 0.439972
vt 0.205921 0.440911
vt 0.937538 0.525713
vt 0.940332 0.542767
vt 0.941472 0.527248
vt 0.935291 0.543190
vt 0.945793 0.553936
vt 0.927330 0.535022
vt 0.938727 0.550785
vt 0.943409 0.566791
vt 0.947576 0.546098
vt 0.928820 0.554156
vt 0.932342 0.564558
vt 0.950378 0.587193
vt 0.952284 0.570112
vt 0.925861 0.546029
vt 0.935567 0.572069
vt 0.940161 0.578019
vt 0.947105 0.591946
vt 0.955415 0.560131
vt 0.925847 0.570959
vt 0.916622 0.538288
vt 0.933127 0.584028
vt 0.950062 0.611311
vt 0.956752 0.600891
vt 0.953413 0.543645
vt 0.957372 0.581959
vt 0.916428 0.523863
vt 0.930266 0.575323
vt 0.937636 0.596567
vt 0.944829 0.604154
vt 0.956441 0.550083
vt 0.959734 0.556042
vt 0.912655 0.559201
vt 0.913789 0.543855
vt 0.925147 0.597562
vt 0.944621 0.619592
vt 0.956450 0.623283
vt 0.960260 0.585770
vt 0.958404 0.539256
vt 0.964949 0.566116
vt 0.918975 0.594376
vt 0.921897 0.590650
vt 0.933527 0.610017
vt 0.929079 0.601583
vt 0.939511 0.612065
vt 0.951578 0.632077
vt 0.962852 0.615421
vt 0.965711 0.597431
vt 0.935278 0.608475
vt 0.923794 0.629013
vt 0.938442 0.628536
vt 0.949700 0.644108
vt 0.954615 0.638117
vt 0.956774 0.646879
vt 0.965097 0.580365
vt 0.920865 0.621071
vt 0.935883 0.625878
vt 0.941283 0.637688
vt 0.946067 0.640361
vt 0.966802 0.620353
vt 0.965501 0.627431
vt 0.968512 0.584016
vt 0.915477 0.619357
vt 0.930056 0.625598
vt 0.917655 0.635952
vt 0.935139 0.653315
vt 0.942901 0.654621
vt 0.952598 0.651604
vt 0.970704 0.598163
vt 0.959208 0.656305
vt 0.970147 0.562459
vt 0.927697 0.646631
vt 0.920890 0.644186
vt 0.931477 0.651405
vt 0.950383 0.670865
vt 0.957466 0.662764
vt 0.970405 0.625741
vt 0.965510 0.654625
vt 0.972526 0.579244
vt 0.911224 0.654582
vt 0.924513 0.653014
vt 0.917520 0.659782
vt 0.934308 0.675503
vt 0.943327 0.682308
vt 0.972226 0.613865
vt 0.968349 0.641290
vt 0.961918 0.669533
vt 0.975793 0.565757
vt 0.975420 0.597263
vt 0.928632 0.669568
vt 0.940078 0.678777
vt 0.953056 0.692000
vt 0.972994 0.627248
vt 0.972894 0.639864
vt 0.958642 0.684379
vt 0.971961 0.650783
vt 0.965787 0.669335
vt 0.977564 0.579837
vt 0.915200 0.671811
vt 0.920809 0.666575
vt 0.930288 0.685477
vt 0.939714 0.699586
vt 0.977073 0.613735
vt 0.960830 0.698028
vt 0.969489 0.667167
vt 0.980368 0.563258
vt 0.978742 0.593081
vt 0.907498 0.680097
vt 0.922407 0.679493
vt 0.926232 0.680911
vt 0.933672 0.692052
vt 0.955554 0.700243
vt 0.979546 0.608826
vt 0.977342 0.626913
vt 0.977428 0.650560
vt 0.977707 0.671563
vt 0.968979 0.699502
vt 0.980551 0.575550
vt 0.908981 0.694295
vt 0.903896 0.647368
vt 0.926301 0.693407
vt 0.932167 0.706851
vt 0.979301 0.620949
vt 0.976475 0.637901
vt 0.973658 0.682682
vt 0.984874 0.576919
vt 0.981342 0.615368
vt 0.980707 0.590987
vt 0.901367 0.700582
vt 0.918224 0.690849
vt 0.901323 0.665760
vt 0.980736 0.662049
vt 0.979209 0.633748
vt 0.974198 0.697235
vt 0.898710 0.682051
vt 0.906462 0.701346
vt 0.923569 0.703192
vt 0.900899 0.656395
vt 0.930516 0.711311
vt 0.982006 0.629371
vt 0.983420 0.684913
vt 0.983550 0.651840
vt 0.980086 0.700194
vt 0.985078 0.585560
vt 0.985229 0.597656
vt 0.895444 0.691015
vt 0.902597 0.711578
vt 0.907934 0.713115
vt 0.916876 0.714608
vt 0.891111 0.649403
vt 0.896166 0.635673
vt 0.984847 0.611479
vt 0.985656 0.671540
vt 0.896070 0.702972
vt 0.889412 0.667463
vt 0.913104 0.709160
vt 0.915394 0.731825
vt 0.924119 0.729553
vt 0.986005 0.627308
vt 0.987385 0.702576
vt 0.991445 0.693448
vt 0.990274 0.665679
vt 0.991157 0.603664
vt 0.990189 0.612081
vt 0.892549 0.696711
vt 0.892121 0.714804
vt 0.905478 0.721657
vt 0.908262 0.727385
vt 0.920494 0.728175
vt 0.932766 0.740487
vt 0.991867 0.633154
vt 0.886956 0.689316
vt 0.899014 0.719794
vt 0.920151 0.746033
vt 0.928244 0.739963
vt 0.994701 0.664939
vt 0.992398 0.613837
vt 0.889905 0.701707
vt 0.882233 0.688421
vt 0.885955 0.721657
vt 0.902957 0.732537
vt 0.915555 0.750712
vt 0.927814 0.747042
vt 0.996330 0.619699
vt 0.887801 0.707143
vt 0.884738 0.699840
vt 0.896171 0.742959
vt 0.998130 0.631628
vt 0.879569 0.704153
vt 0.891968 0.742839
vt 0.900634 0.752052
vt 0.887114 0.738843
vt 0.890147 0.748059
vt 0.882958 0.734698
vt 0.892477 0.757959
vt 0.886268 0.754554
vt 0.089895 0.373776
vt 0.091991 0.382985
vt 0.088045 0.386486
vt 0.085052 0.381336
vt 0.089638 0.359831
vt 0.085811 0.370284
vt 0.088301 0.367384
vt 0.080669 0.375471
vt 0.084468 0.361434
vt 0.090546 0.346039
vt 0.077436 0.387978
vt 0.076955 0.358408
vt 0.086513 0.349318
vt 0.093709 0.339309
vt 0.074843 0.365808
vt 0.078556 0.348961
vt 0.065834 0.375577
vt 0.075677 0.394540
vt 0.069480 0.358333
vt 0.073624 0.351974
vt 0.082492 0.332672
vt 0.092429 0.304571
vt 0.096645 0.316218
vt 0.069135 0.384975
vt 0.065765 0.361872
vt 0.077025 0.407313
vt 0.076002 0.334334
vt 0.086327 0.311306
vt 0.062149 0.384857
vt 0.057632 0.363771
vt 0.073107 0.400536
vt 0.070536 0.348706
vt 0.066291 0.350615
vt 0.071108 0.336923
vt 0.081187 0.317297
vt 0.056826 0.378572
vt 0.068189 0.394837
vt 0.058404 0.352263
vt 0.072593 0.409667
vt 0.062795 0.342821
vt 0.069576 0.322022
vt 0.074077 0.318432
vt 0.076808 0.301843
vt 0.059514 0.390034
vt 0.065989 0.405672
vt 0.055715 0.340668
vt 0.053471 0.380661
vt 0.067501 0.339454
vt 0.073837 0.305496
vt 0.081355 0.293690
vt 0.053834 0.363945
vt 0.070085 0.411209
vt 0.064259 0.333313
vt 0.077468 0.289979
vt 0.049846 0.363337
vt 0.061017 0.329560
vt 0.048945 0.380607
vt 0.067716 0.307285
vt 0.065916 0.318076
vt 0.069934 0.282157
vt 0.075278 0.258707
vt 0.049779 0.338148
vt 0.057609 0.324031
vt 0.062850 0.294006
vt 0.069778 0.292304
vt 0.046060 0.361726
vt 0.050438 0.329362
vt 0.046949 0.376650
vt 0.051129 0.319869
vt 0.065222 0.265192
vt 0.044806 0.352625
vt 0.045977 0.332058
vt 0.045217 0.391454
vt 0.051908 0.309565
vt 0.056592 0.302508
vt 0.070116 0.250565
vt 0.042180 0.351050
vt 0.047840 0.317339
vt 0.060560 0.270407
vt 0.067494 0.244249
vt 0.070979 0.231916
vt 0.040569 0.366491
vt 0.039236 0.381725
vt 0.048674 0.308598
vt 0.054477 0.291155
vt 0.041749 0.392570
vt 0.061643 0.263846
vt 0.076253 0.234537
vt 0.037112 0.363577
vt 0.042713 0.328569
vt 0.049750 0.296845
vt 0.044867 0.312819
vt 0.050722 0.286577
vt 0.053664 0.271726
vt 0.063653 0.236205
vt 0.080937 0.200566
vt 0.039080 0.337527
vt 0.046910 0.283849
vt 0.056281 0.262088
vt 0.055947 0.236910
vt 0.060379 0.221143
vt 0.073920 0.210641
vt 0.035881 0.379342
vt 0.034389 0.347230
vt 0.037240 0.318234
vt 0.038441 0.304960
vt 0.043536 0.285325
vt 0.049026 0.257698
vt 0.063171 0.189366
vt 0.080813 0.180805
vt 0.032825 0.372070
vt 0.033494 0.361461
vt 0.039012 0.291392
vt 0.042666 0.261201
vt 0.052238 0.218044
vt 0.052035 0.197329
vt 0.032049 0.382500
vt 0.030439 0.355941
vt 0.033414 0.328702
vt 0.033875 0.314968
vt 0.034477 0.293416
vt 0.046997 0.232366
vt 0.052456 0.170996
vt 0.073035 0.178799
vt 0.029601 0.360785
vt 0.029373 0.370478
vt 0.031209 0.344558
vt 0.037941 0.266823
vt 0.048482 0.186009
vt 0.057830 0.154582
vt 0.070895 0.156421
vt 0.079406 0.168975
vt 0.028678 0.350322
vt 0.029728 0.338943
vt 0.030738 0.309731
vt 0.032166 0.273982
vt 0.035759 0.241163
vt 0.040165 0.236150
vt 0.041703 0.209305
vt 0.040293 0.177402
vt 0.039000 0.180407
vt 0.042551 0.134967
vt 0.064415 0.180901
vt 0.084223 0.161989
vt 0.025929 0.328501
vt 0.031535 0.243303
vt 0.041670 0.142426
vt 0.061174 0.133184
vt 0.027070 0.348599
vt 0.028135 0.334845
vt 0.028392 0.281233
vt 0.030083 0.255853
vt 0.030783 0.239748
vt 0.034909 0.210624
vt 0.036591 0.160963
vt 0.037429 0.142958
vt 0.079208 0.128897
vt 0.024465 0.336600
vt 0.027207 0.300472
vt 0.029202 0.269217
vt 0.027040 0.246628
vt 0.030417 0.192404
vt 0.032637 0.166458
vt 0.039004 0.129466
vt 0.073632 0.116787
vt 0.087892 0.141780
vt 0.077080 0.127122
vt 0.024691 0.324458
vt 0.026620 0.275818
vt 0.026114 0.266788
vt 0.026276 0.257027
vt 0.026652 0.197597
vt 0.024780 0.241102
vt 0.031385 0.182701
vt 0.036781 0.128120
vt 0.085201 0.098597
vt 0.090102 0.153594
vt 0.021914 0.324670
vt 0.024691 0.281394
vt 0.022663 0.253492
vt 0.022115 0.221953
vt 0.027420 0.176532
vt 0.092573 0.117712
vt 0.092518 0.161722
vt 0.022906 0.318204
vt 0.023617 0.297137
vt 0.025330 0.271984
vt 0.023023 0.193947
vt 0.020559 0.232743
vt 0.029710 0.139955
vt 0.027452 0.163032
vt 0.028237 0.132292
vt 0.093474 0.100097
vt 0.100008 0.155500
vt 0.018786 0.317934
vt 0.025108 0.316845
vt 0.026079 0.305945
vt 0.021254 0.279381
vt 0.018379 0.209315
vt 0.017321 0.226012
vt 0.020044 0.241739
vt 0.022580 0.185106
vt 0.024474 0.170828
vt 0.092030 0.077480
vt 0.096801 0.104735
vt 0.100631 0.114729
vt 0.019048 0.313217
vt 0.022923 0.307366
vt 0.022139 0.266228
vt 0.019404 0.192672
vt 0.016473 0.239392
vt 0.019343 0.253451
vt 0.025371 0.145937
vt 0.101521 0.084964
vt 0.015770 0.315187
vt 0.018567 0.265174
vt 0.014661 0.210329
vt 0.015720 0.197366
vt 0.013786 0.222637
vt 0.016119 0.246603
vt 0.020888 0.177002
vt 0.018849 0.182707
vt 0.009324 0.237524
vt 0.011025 0.208548
vt 0.016136 0.188310
vt 0.010159 0.219571
vt 0.011873 0.198731
vt 0.005463 0.230663
vt 0.004140 0.207259
vt 0.003199 0.225242
vt 0.006358 0.197778
vt 0.724027 0.852587
vt 0.727070 0.846102
vt 0.726373 0.845526
vt 0.725408 0.854868
vt 0.949959 0.402766
vt 0.954024 0.398979
vt 0.951004 0.394997
vt 0.953792 0.408466
vt 0.955200 0.391241
vt 0.946243 0.402139
vt 0.958587 0.385014
vt 0.946978 0.417882
vt 0.957226 0.395962
vt 0.941652 0.413765
vt 0.947111 0.427318
vt 0.961846 0.398502
vt 0.942069 0.423076
vt 0.939495 0.405606
vt 0.948337 0.438083
vt 0.941509 0.430539
vt 0.937994 0.422545
vt 0.933589 0.420912
vt 0.944102 0.437451
vt 0.934211 0.432743
vt 0.932563 0.408788
vt 0.945160 0.445735
vt 0.935168 0.440568
vt 0.929979 0.423310
vt 0.940243 0.449195
vt 0.930767 0.440558
vt 0.924933 0.424994
vt 0.929991 0.430884
vt 0.935949 0.449317
vt 0.932000 0.446481
vt 0.927068 0.413716
vt 0.925694 0.429269
vt 0.926129 0.441805
vt 0.922306 0.426438
vt 0.927530 0.447167
vt 0.635868 0.180680
vt 0.637311 0.194420
vt 0.637677 0.191689
vt 0.642348 0.197762
vt 0.639670 0.176732
vt 0.641392 0.193417
vt 0.845340 0.701865
vt 0.845710 0.707553
vt 0.847892 0.707402
vt 0.846964 0.715521
vt 0.848725 0.696270
vt 0.840979 0.697113
vt 0.848225 0.719923
vt 0.844221 0.723521
vt 0.850676 0.709811
vt 0.845945 0.686595
vt 0.844196 0.692581
vt 0.836113 0.693793
vt 0.845018 0.729864
vt 0.839900 0.687802
vt 0.835987 0.695733
vt 0.842906 0.718835
vt 0.838572 0.677327
vt 0.831602 0.688784
vt 0.839871 0.728509
vt 0.835199 0.682721
vt 0.831971 0.685659
vt 0.833975 0.672835
vt 0.826538 0.680426
vt 0.830477 0.677734
vt 0.826023 0.680579
vt 0.258351 0.071467
vt 0.260513 0.057443
vt 0.754061 0.869831
vt 0.757239 0.870329
vt 0.755100 0.860094
vt 0.760465 0.856868
vt 0.759076 0.849099
vt 0.756958 0.851465
vt 0.914126 0.897524
vt 0.908339 0.872458
vt 0.911379 0.898579
vt 0.908023 0.885972
vt 0.904970 0.861059
vt 0.908463 0.856523
vt 0.913983 0.877788
vt 0.904466 0.836921
vt 0.912304 0.866795
vt 0.917576 0.875817
vt 0.909143 0.856049
vt 0.549165 0.635186
vt 0.554851 0.640689
vt 0.551210 0.645692
vt 0.546858 0.642561
vt 0.559511 0.657425
vt 0.560087 0.650677
vt 0.546735 0.653705
vt 0.555968 0.667935
vt 0.562995 0.677660
vt 0.564167 0.661298
vt 0.549587 0.669293
vt 0.563592 0.666560
vt 0.558374 0.695338
vt 0.541232 0.670511
vt 0.554238 0.680506
vt 0.568094 0.674394
vt 0.565343 0.695645
vt 0.568842 0.667520
vt 0.546113 0.681286
vt 0.550986 0.679355
vt 0.560675 0.716621
vt 0.552526 0.693084
vt 0.574501 0.665632
vt 0.571587 0.695714
vt 0.557136 0.722147
vt 0.568089 0.710237
vt 0.571309 0.676143
vt 0.576158 0.669787
vt 0.549048 0.699800
vt 0.564294 0.734324
vt 0.555687 0.735327
vt 0.575321 0.682444
vt 0.571909 0.707462
vt 0.567373 0.731783
vt 0.580440 0.671936
vt 0.576109 0.698786
vt 0.571713 0.716670
vt 0.567122 0.742830
vt 0.582214 0.670544
vt 0.580495 0.680610
vt 0.581752 0.691680
vt 0.576086 0.718920
vt 0.571544 0.737011
vt 0.571538 0.726309
vt 0.584412 0.673994
vt 0.583789 0.682091
vt 0.581508 0.700129
vt 0.572360 0.749587
vt 0.586719 0.693360
vt 0.576743 0.733809
vt 0.581228 0.708468
vt 0.588555 0.688472
vt 0.586086 0.699165
vt 0.580681 0.722117
vt 0.576892 0.759561
vt 0.587917 0.679646
vt 0.589138 0.699615
vt 0.581356 0.741089
vt 0.585641 0.707322
vt 0.590852 0.691270
vt 0.585989 0.726406
vt 0.581870 0.753805
vt 0.592606 0.696727
vt 0.589896 0.708904
vt 0.585971 0.736239
vt 0.588774 0.724157
vt 0.581276 0.765574
vt 0.593894 0.703866
vt 0.593784 0.706218
vt 0.590516 0.737554
vt 0.586730 0.752178
vt 0.596479 0.706833
vt 0.592672 0.712998
vt 0.592708 0.721865
vt 0.595061 0.731027
vt 0.589950 0.780748
vt 0.595634 0.714788
vt 0.592180 0.747788
vt 0.595526 0.748708
vt 0.593645 0.764835
vt 0.580958 0.784861
vt 0.599919 0.713283
vt 0.599431 0.750501
vt 0.594083 0.776353
vt 0.592972 0.795600
vt 0.599191 0.716604
vt 0.600600 0.765723
vt 0.600539 0.777136
vt 0.601283 0.719345
vt 0.601200 0.750601
vt 0.598849 0.780779
vt 0.601836 0.732354
vt 0.609065 0.757604
vt 0.607336 0.780953
vt 0.607454 0.775474
vt 0.603036 0.722674
vt 0.609464 0.771127
vt 0.610308 0.755368
vt 0.613213 0.771003
vt 0.615537 0.792377
vt 0.617794 0.786474
vt 0.607305 0.738729
vt 0.615475 0.779249
vt 0.613344 0.764697
vt 0.615540 0.776446
vt 0.615841 0.770846
vt 0.618420 0.784303
vt 0.388686 0.476870
vt 0.396638 0.465363
vt 0.390142 0.464523
vt 0.391378 0.434855
vt 0.381632 0.469715
vt 0.383549 0.420338
vt 0.386124 0.490913
vt 0.382774 0.442786
vt 0.389148 0.401455
vt 0.395214 0.523945
vt 0.377921 0.481486
vt 0.374522 0.461735
vt 0.383266 0.397555
vt 0.374251 0.440484
vt 0.385593 0.523886
vt 0.404771 0.517572
vt 0.376565 0.498455
vt 0.375060 0.420365
vt 0.388839 0.561576
vt 0.398998 0.547283
vt 0.371824 0.486618
vt 0.375884 0.479640
vt 0.367260 0.459940
vt 0.376304 0.394353
vt 0.366158 0.419000
vt 0.380986 0.528798
vt 0.395859 0.587988
vt 0.368033 0.484976
vt 0.369692 0.475168
vt 0.365359 0.441545
vt 0.367184 0.393522
vt 0.372866 0.500602
vt 0.391434 0.586543
vt 0.384740 0.555672
vt 0.399913 0.572861
vt 0.364404 0.472924
vt 0.361074 0.457641
vt 0.359034 0.437244
vt 0.358815 0.415644
vt 0.378307 0.527770
vt 0.359896 0.464685
vt 0.355910 0.430575
vt 0.357168 0.449295
vt 0.956888 0.810614
vt 0.959977 0.800884
vt 0.955242 0.807114
vt 0.959322 0.811312
vt 0.957148 0.800537
vt 0.962399 0.805792
vt 0.952713 0.802559
vt 0.958826 0.790299
vt 0.962011 0.809918
vt 0.952882 0.792918
vt 0.952505 0.809609
vt 0.961832 0.792133
vt 0.950033 0.794001
vt 0.954828 0.781028
vt 0.964378 0.798164
vt 0.960107 0.786000
vt 0.950581 0.782846
vt 0.949889 0.804019
vt 0.952742 0.774363
vt 0.946727 0.791623
vt 0.946691 0.800526
vt 0.953794 0.766995
vt 0.960027 0.782687
vt 0.947161 0.809989
vt 0.963493 0.789149
vt 0.959678 0.776137
vt 0.966184 0.803379
vt 0.962202 0.778863
vt 0.955207 0.763148
vt 0.967559 0.815415
vt 0.966472 0.798196
vt 0.965735 0.786252
vt 0.962755 0.776256
vt 0.958311 0.767105
vt 0.967732 0.801256
vt 0.967159 0.825020
vt 0.971673 0.798444
vt 0.971638 0.822434
vt 0.969342 0.792278
vt 0.970046 0.832148
vt 0.970912 0.782952
vt 0.974824 0.787410
vt 0.973627 0.810133
vt 0.975598 0.824470
vt 0.973759 0.799754
vt 0.979215 0.794054
vt 0.978727 0.810771
vt 0.980939 0.773844
vt 0.951710 0.845515
vt 0.946773 0.839711
vt 0.948164 0.849915
vt 0.951489 0.835702
vt 0.945551 0.850333
vt 0.949023 0.832143
vt 0.954033 0.853361
vt 0.955512 0.828161
vt 0.946910 0.823636
vt 0.955086 0.841356
vt 0.957492 0.849513
vt 0.960119 0.836454
vt 0.957601 0.819562
vt 0.955054 0.820783
vt 0.962026 0.824678
vt 0.962550 0.814000
vt 0.959660 0.811922
vt 0.618906 0.799147
vt 0.616476 0.809334
vt 0.621614 0.814866
vt 0.611560 0.794789
vt 0.622469 0.808724
vt 0.606124 0.797070
vt 0.618988 0.824550
vt 0.622289 0.831029
vt 0.606002 0.782936
vt 0.612526 0.818830
vt 0.615492 0.834761
vt 0.624064 0.819995
vt 0.598146 0.786023
vt 0.608749 0.830244
vt 0.620458 0.847096
vt 0.627202 0.857253
vt 0.599128 0.800146
vt 0.600734 0.822890
vt 0.623824 0.849991
vt 0.620678 0.882245
vt 0.627896 0.850648
vt 0.603720 0.840093
vt 0.612812 0.855311
vt 0.625454 0.871871
vt 0.628340 0.871570
vt 0.589606 0.816113
vt 0.598618 0.849685
vt 0.617400 0.913534
vt 0.627156 0.880858
vt 0.590852 0.841076
vt 0.594568 0.863380
vt 0.603400 0.876018
vt 0.607425 0.863250
vt 0.621665 0.916849
vt 0.612345 0.888113
vt 0.586200 0.839038
vt 0.607114 0.898989
vt 0.594250 0.894269
vt 0.120560 0.567466
vt 0.120868 0.560676
vt 0.120276 0.556439
vt 0.409923 0.524416
vt 0.411041 0.516797
vt 0.407514 0.517216
vt 0.404145 0.531523
vt 0.406528 0.531741
vt 0.957208 0.729801
vt 0.952026 0.738732
vt 0.954917 0.739869
vt 0.953824 0.753214
vt 0.957217 0.749756
vt 0.954951 0.756950
vt 0.959487 0.745443
vt 0.960362 0.758042
vt 0.962960 0.740683
vt 0.960321 0.727449
vt 0.965246 0.749507
vt 0.962161 0.766418
vt 0.966096 0.735623
vt 0.967060 0.759411
vt 0.966882 0.774079
vt 0.971172 0.752114
vt 0.967921 0.780960
vt 0.971241 0.765210
vt 0.972789 0.774343
vt 0.976680 0.764852
vt 0.973984 0.748502
vt 0.976140 0.775035
vt 0.799618 0.103942
vt 0.799545 0.112639
vt 0.947372 0.750268
vt 0.948528 0.728923
vt 0.943671 0.742060
vt 0.951357 0.753163
vt 0.942832 0.733330
vt 0.942277 0.753800
vt 0.946504 0.759050
vt 0.945848 0.715397
vt 0.951710 0.765167
vt 0.949941 0.714909
vt 0.940709 0.721902
vt 0.939345 0.739109
vt 0.944345 0.773891
vt 0.953676 0.717301
vt 0.944532 0.701016
vt 0.934919 0.739661
vt 0.953764 0.705820
vt 0.949528 0.701020
vt 0.939186 0.761365
vt 0.274154 0.041152
vt 0.272046 0.023919
vt 0.270509 0.035133
vt 0.267561 0.034262
vt 0.273588 0.049168
vt 0.266634 0.042440
vt 0.269720 0.043023
vt 0.265036 0.044298
vt 0.272184 0.049144
vt 0.268803 0.049842
vt 0.265217 0.049867
vt 0.272454 0.059476
vt 0.267759 0.057562
vt 0.264886 0.059247
vt 0.269713 0.063205
vt 0.261896 0.064009
vt 0.263109 0.070837
vt 0.266273 0.074383
vt 0.271628 0.074087
vt 0.260523 0.078988
vt 0.259442 0.070220
vt 0.265847 0.081283
vt 0.261623 0.086203
vt 0.264161 0.092326
vt 0.258460 0.085188
vt 0.259778 0.088986
vt 0.257000 0.079727
vt 0.272974 0.090181
vt 0.257452 0.093312
vt 0.258962 0.098879
vt 0.255672 0.074210
vt 0.260642 0.102390
vt 0.267168 0.099647
vt 0.254098 0.089618
vt 0.256230 0.100900
vt 0.263031 0.100327
vt 0.272269 0.109715
vt 0.266808 0.114901
vt 0.254359 0.093328
vt 0.254758 0.107513
vt 0.257854 0.107429
vt 0.250729 0.088687
vt 0.261800 0.113434
vt 0.251078 0.096029
vt 0.251748 0.107834
vt 0.256557 0.115335
vt 0.254268 0.070174
vt 0.259569 0.115109
vt 0.266096 0.125826
vt 0.250477 0.102012
vt 0.254861 0.121560
vt 0.255783 0.065255
vt 0.250714 0.079092
vt 0.245802 0.107987
vt 0.264113 0.118196
vt 0.260530 0.122955
vt 0.267807 0.128088
vt 0.246766 0.112141
vt 0.249682 0.115444
vt 0.249592 0.086296
vt 0.251906 0.072539
vt 0.257098 0.131932
vt 0.263307 0.129514
vt 0.261466 0.150425
vt 0.245357 0.120877
vt 0.243635 0.130190
vt 0.248384 0.081576
vt 0.248605 0.070996
vt 0.244342 0.115660
vt 0.244147 0.108486
vt 0.260473 0.132442
vt 0.263658 0.155136
vt 0.242832 0.121933
vt 0.250871 0.133906
vt 0.253527 0.133400
vt 0.246743 0.094890
vt 0.250904 0.062594
vt 0.241669 0.116644
vt 0.259296 0.142811
vt 0.258429 0.180310
vt 0.241001 0.129131
vt 0.242802 0.137368
vt 0.253640 0.141631
vt 0.244897 0.090997
vt 0.245230 0.079477
vt 0.239980 0.121332
vt 0.241906 0.104375
vt 0.240292 0.109306
vt 0.256556 0.160077
vt 0.254495 0.185011
vt 0.239692 0.138297
vt 0.244857 0.152394
vt 0.243795 0.098918
vt 0.243784 0.073823
vt 0.238697 0.112041
vt 0.256020 0.201358
vt 0.237086 0.126018
vt 0.237426 0.160023
vt 0.239704 0.169722
vt 0.243290 0.087340
vt 0.242196 0.095575
vt 0.237729 0.111275
vt 0.239468 0.096973
vt 0.238815 0.105521
vt 0.251549 0.166092
vt 0.253560 0.176675
vt 0.250089 0.181926
vt 0.236520 0.116029
vt 0.235965 0.134865
vt 0.233579 0.154485
vt 0.238070 0.183776
vt 0.241182 0.088440
vt 0.236906 0.098386
vt 0.250075 0.202850
vt 0.234746 0.108902
vt 0.235889 0.168818
vt 0.235191 0.183073
vt 0.243004 0.180248
vt 0.245708 0.171259
vt 0.240487 0.081558
vt 0.236558 0.108352
vt 0.238066 0.089257
vt 0.248987 0.189949
vt 0.233093 0.127487
vt 0.231760 0.137316
vt 0.232014 0.165182
vt 0.240264 0.191914
vt 0.235424 0.099699
vt 0.246161 0.192868
vt 0.230392 0.147400
vt 0.239633 0.206838
vt 0.243195 0.208144
vt 0.227878 0.168379
vt 0.243141 0.193580
vt 0.696751 0.838503
vt 0.693700 0.839424
vt 0.696382 0.847199
vt 0.696105 0.827437
vt 0.691873 0.845552
vt 0.699054 0.841759
vt 0.690993 0.833173
vt 0.695002 0.856324
vt 0.700073 0.845828
vt 0.699700 0.835734
vt 0.694471 0.861543
vt 0.689275 0.848272
vt 0.695226 0.805899
vt 0.699062 0.823624
vt 0.689385 0.857659
vt 0.699001 0.860756
vt 0.701857 0.857965
vt 0.701271 0.844081
vt 0.689463 0.865294
vt 0.693683 0.871489
vt 0.700770 0.869372
vt 0.698638 0.810833
vt 0.702017 0.820300
vt 0.697151 0.873717
vt 0.700687 0.877103
vt 0.703058 0.865917
vt 0.705663 0.837430
vt 0.689413 0.876526
vt 0.692770 0.886070
vt 0.704781 0.869499
vt 0.706080 0.821635
vt 0.694704 0.896624
vt 0.699030 0.890302
vt 0.703381 0.887120
vt 0.710748 0.825050
vt 0.706332 0.807175
vt 0.689342 0.893393
vt 0.691215 0.906207
vt 0.708768 0.877695
vt 0.709849 0.856682
vt 0.696999 0.911587
vt 0.703034 0.903844
vt 0.707828 0.893875
vt 0.685850 0.897383
vt 0.688924 0.907470
vt 0.707167 0.902945
vt 0.699755 0.924833
vt 0.705292 0.924078
vt 0.685510 0.911158
vt 0.682384 0.911649
vt 0.688102 0.915750
vt 0.685076 0.916794
vt 0.688464 0.918389
vt 0.683696 0.931525
vt 0.424605 0.923584
vt 0.425083 0.912226
vt 0.422657 0.913380
vt 0.427622 0.925277
vt 0.255091 0.043288
vt 0.253391 0.051154
vt 0.257023 0.051237
vt 0.258163 0.058366
vt 0.258393 0.061145
vt 0.011466 0.780282
vt 0.016914 0.781131
vt 0.011505 0.765783
vt 0.014941 0.795411
vt 0.016433 0.765204
vt 0.007156 0.781279
vt 0.018654 0.797256
vt 0.021840 0.781985
vt 0.021477 0.770220
vt 0.023814 0.798034
vt 0.025630 0.783618
vt 0.023714 0.769865
vt 0.028695 0.798205
vt 0.028023 0.773336
vt 0.029253 0.785223
vt 0.033401 0.799227
vt 0.033101 0.786759
vt 0.035198 0.814133
vt 0.036440 0.788459
vt 0.037703 0.799992
vt 0.036612 0.823409
vt 0.040211 0.814764
vt 0.039006 0.788964
vt 0.044472 0.815069
vt 0.043919 0.792839
vt 0.044223 0.829511
vt 0.044221 0.802424
vt 0.048838 0.815893
vt 0.045089 0.793435
vt 0.049987 0.829774
vt 0.048470 0.803849
vt 0.047011 0.834192
vt 0.051107 0.817314
vt 0.050308 0.805993
vt 0.048324 0.844569
vt 0.054966 0.828570
vt 0.051028 0.845242
vt 0.054151 0.818965
vt 0.050530 0.870271
vt 0.055128 0.843003
vt 0.043613 0.866423
vt 0.045414 0.849457
vt 0.049279 0.886037
vt 0.052930 0.884113
vt 0.041862 0.853240
vt 0.041754 0.898277
vt 0.056689 0.888545
vt 0.039891 0.867107
vt 0.044049 0.897975
vt 0.048984 0.904672
vt 0.057161 0.900755
vt 0.059776 0.882344
vt 0.036480 0.854283
vt 0.038373 0.901587
vt 0.045127 0.918032
vt 0.055312 0.926136
vt 0.058563 0.849421
vt 0.038550 0.833580
vt 0.037416 0.876685
vt 0.041758 0.913277
vt 0.051543 0.928634
vt 0.057762 0.925075
vt 0.060265 0.897022
vt 0.034646 0.841917
vt 0.033807 0.879820
vt 0.032405 0.905165
vt 0.038153 0.914197
vt 0.039464 0.933039
vt 0.045244 0.932641
vt 0.051829 0.941528
vt 0.058779 0.939321
vt 0.067964 0.894296
vt 0.031717 0.884777
vt 0.047584 0.942802
vt 0.055525 0.940118
vt 0.061141 0.919115
vt 0.068590 0.906596
vt 0.031335 0.853201
vt 0.029854 0.897280
vt 0.030032 0.914221
vt 0.035894 0.935621
vt 0.042803 0.945911
vt 0.052823 0.957124
vt 0.062589 0.937972
vt 0.056409 0.952963
vt 0.073036 0.917530
vt 0.028994 0.851566
vt 0.029132 0.874596
vt 0.038994 0.948568
vt 0.047975 0.954769
vt 0.068729 0.920223
vt 0.026368 0.894570
vt 0.030830 0.930252
vt 0.024050 0.881476
vt 0.026546 0.919625
vt 0.029225 0.943099
vt 0.028109 0.932381
vt 0.022076 0.899222
vt 0.024188 0.921354
vt 0.021268 0.924075
vt 0.023514 0.936836
vt 0.369475 0.297588
vt 0.369102 0.307307
vt 0.371319 0.290082
vt 0.362506 0.346188
vt 0.365592 0.312984
vt 0.369623 0.274598
vt 0.369345 0.284469
vt 0.366598 0.306981
vt 0.364832 0.329964
vt 0.357474 0.357383
vt 0.374618 0.256238
vt 0.366562 0.294114
vt 0.361090 0.336768
vt 0.357051 0.371825
vt 0.363127 0.319407
vt 0.375290 0.213597
vt 0.371368 0.258527
vt 0.365976 0.287639
vt 0.360292 0.346994
vt 0.360172 0.305231
vt 0.376215 0.224451
vt 0.375586 0.233492
vt 0.372648 0.246178
vt 0.369246 0.251481
vt 0.365303 0.280652
vt 0.363609 0.293402
vt 0.359058 0.324372
vt 0.358482 0.346096
vt 0.356014 0.357403
vt 0.374333 0.216497
vt 0.366029 0.273489
vt 0.359231 0.333836
vt 0.357234 0.342880
vt 0.358457 0.312876
vt 0.361094 0.289692
vt 0.372910 0.212053
vt 0.371969 0.240235
vt 0.365309 0.260887
vt 0.356195 0.334780
vt 0.359022 0.306043
vt 0.357131 0.318895
vt 0.370806 0.219388
vt 0.371597 0.200841
vt 0.368993 0.245258
vt 0.365685 0.251209
vt 0.363340 0.270198
vt 0.362701 0.276995
vt 0.353616 0.334396
vt 0.354945 0.342960
vt 0.354823 0.309700
vt 0.353155 0.324189
vt 0.354832 0.296186
vt 0.370503 0.236470
vt 0.364166 0.239396
vt 0.362690 0.258519
vt 0.360486 0.279088
vt 0.356108 0.286945
vt 0.370515 0.197554
vt 0.366985 0.239801
vt 0.369182 0.233769
vt 0.350797 0.327115
vt 0.351049 0.311382
vt 0.347703 0.317174
vt 0.349955 0.294228
vt 0.368144 0.194592
vt 0.368616 0.174779
vt 0.367563 0.230286
vt 0.365851 0.229993
vt 0.360443 0.257161
vt 0.359249 0.267674
vt 0.356969 0.275807
vt 0.348017 0.326365
vt 0.348421 0.307846
vt 0.349205 0.284624
vt 0.369518 0.214955
vt 0.367659 0.187289
vt 0.367443 0.177588
vt 0.372677 0.177002
vt 0.368128 0.221636
vt 0.363302 0.223952
vt 0.358033 0.242762
vt 0.352644 0.273075
vt 0.346181 0.331992
vt 0.346442 0.302087
vt 0.344504 0.293674
vt 0.367859 0.202914
vt 0.366446 0.168964
vt 0.370723 0.174724
vt 0.363031 0.214431
vt 0.358120 0.255975
vt 0.356157 0.264308
vt 0.340790 0.317592
vt 0.347944 0.273849
vt 0.367986 0.211795
vt 0.366467 0.200547
vt 0.363171 0.170899
vt 0.367766 0.162042
vt 0.365000 0.166142
vt 0.370707 0.166989
vt 0.366008 0.216449
vt 0.359533 0.220447
vt 0.357163 0.244060
vt 0.354656 0.253583
vt 0.340766 0.327637
vt 0.349933 0.259226
vt 0.342780 0.279375
vt 0.364487 0.187736
vt 0.366622 0.158958
vt 0.361734 0.199551
vt 0.359828 0.210042
vt 0.355338 0.228109
vt 0.355481 0.242102
vt 0.338259 0.309373
vt 0.340015 0.303494
vt 0.346887 0.269032
vt 0.339648 0.290761
vt 0.366822 0.209337
vt 0.364746 0.198366
vt 0.363056 0.163694
vt 0.363046 0.186770
vt 0.367180 0.151196
vt 0.366329 0.147863
vt 0.369369 0.157141
vt 0.365227 0.207136
vt 0.356409 0.208019
vt 0.356603 0.218532
vt 0.350091 0.249309
vt 0.335944 0.300610
vt 0.348636 0.255811
vt 0.339649 0.285352
vt 0.344589 0.266845
vt 0.362950 0.149795
vt 0.358290 0.152211
vt 0.359387 0.166483
vt 0.368036 0.154427
vt 0.364827 0.145312
vt 0.370931 0.156693
vt 0.359155 0.199243
vt 0.354164 0.216674
vt 0.349588 0.235790
vt 0.361361 0.148267
vt 0.360471 0.182151
vt 0.366482 0.139172
vt 0.367929 0.142036
vt 0.370678 0.151234
vt 0.354060 0.195113
vt 0.353010 0.227449
vt 0.346775 0.255427
vt 0.340853 0.265217
vt 0.331989 0.289982
vt 0.363538 0.131971
vt 0.361249 0.139652
vt 0.357523 0.161218
vt 0.358323 0.143268
vt 0.356124 0.174552
vt 0.369758 0.144732
vt 0.366520 0.130656
vt 0.372919 0.145520
vt 0.356308 0.186692
vt 0.352617 0.202796
vt 0.351129 0.215433
vt 0.350538 0.226835
vt 0.346779 0.233804
vt 0.344164 0.253780
vt 0.336770 0.274908
vt 0.361164 0.130977
vt 0.365236 0.127470
vt 0.359196 0.134364
vt 0.355600 0.151965
vt 0.354235 0.142642
vt 0.368579 0.133169
vt 0.351368 0.191706
vt 0.353851 0.184056
vt 0.348178 0.223653
vt 0.345053 0.232372
vt 0.337781 0.261686
vt 0.341704 0.252728
vt 0.329709 0.277061
vt 0.358994 0.120235
vt 0.363343 0.124396
vt 0.355347 0.130305
vt 0.371324 0.133167
vt 0.365529 0.118693
vt 0.349073 0.208917
vt 0.330449 0.262962
vt 0.363094 0.116096
vt 0.353762 0.160902
vt 0.353015 0.125597
vt 0.357362 0.123296
vt 0.351939 0.181440
vt 0.367418 0.120842
vt 0.369564 0.123695
vt 0.348569 0.189810
vt 0.343864 0.219648
vt 0.341352 0.241097
vt 0.330878 0.233330
vt 0.352982 0.147155
vt 0.351999 0.162168
vt 0.352151 0.108877
vt 0.352882 0.138056
vt 0.355741 0.112866
vt 0.352285 0.171477
vt 0.371722 0.116669
vt 0.366967 0.111057
vt 0.362365 0.108356
vt 0.349738 0.179762
vt 0.344583 0.197629
vt 0.344399 0.207347
vt 0.342654 0.230752
vt 0.326626 0.233774
vt 0.358501 0.111530
vt 0.360577 0.114286
vt 0.350885 0.144612
vt 0.348679 0.114342
vt 0.350308 0.133966
vt 0.355533 0.104543
vt 0.370297 0.115312
vt 0.345601 0.169483
vt 0.346395 0.187145
vt 0.340368 0.215984
vt 0.329992 0.200960
vt 0.322960 0.239565
vt 0.357464 0.107638
vt 0.348339 0.141876
vt 0.349622 0.171288
vt 0.347796 0.122405
vt 0.370555 0.107808
vt 0.363399 0.103416
vt 0.360423 0.105955
vt 0.337311 0.206481
vt 0.338729 0.178079
vt 0.324558 0.220520
vt 0.357642 0.100849
vt 0.349675 0.159633
vt 0.345087 0.110361
vt 0.346304 0.129490
vt 0.366656 0.106051
vt 0.362278 0.097064
vt 0.359571 0.098379
vt 0.343724 0.172122
vt 0.338189 0.191011
vt 0.334938 0.189211
vt 0.326348 0.198942
vt 0.322951 0.219921
vt 0.347203 0.147551
vt 0.343478 0.122074
vt 0.364030 0.098387
vt 0.359970 0.091354
vt 0.357738 0.087300
vt 0.356782 0.093801
vt 0.344902 0.154876
vt 0.339770 0.158304
vt 0.331373 0.187521
vt 0.326670 0.186135
vt 0.321664 0.198662
vt 0.320401 0.219454
vt 0.344866 0.135179
vt 0.338947 0.116559
vt 0.361447 0.089806
vt 0.340027 0.149921
vt 0.337120 0.157482
vt 0.335890 0.177988
vt 0.333367 0.176418
vt 0.328086 0.175380
vt 0.321407 0.186091
vt 0.318126 0.239705
vt 0.342996 0.142580
vt 0.340905 0.124273
vt 0.341793 0.133236
vt 0.359210 0.079877
vt 0.336947 0.147329
vt 0.325926 0.174196
vt 0.317006 0.197826
vt 0.317694 0.213451
vt 0.332989 0.146165
vt 0.332821 0.155692
vt 0.328520 0.154272
vt 0.321595 0.175915
vt 0.313397 0.188951
vt 0.338070 0.130732
vt 0.324017 0.152204
vt 0.317746 0.176558
vt 0.310259 0.202866
vt 0.329876 0.115708
vt 0.329994 0.132141
vt 0.328405 0.144254
vt 0.324096 0.141894
vt 0.319596 0.152232
vt 0.307524 0.178850
vt 0.307447 0.196616
vt 0.317161 0.164588
vt 0.303957 0.190804
vt 0.324147 0.125645
vt 0.319731 0.140690
vt 0.314325 0.151357
vt 0.309796 0.166352
vt 0.303780 0.180358
vt 0.302372 0.199088
vt 0.325310 0.115398
vt 0.320126 0.121538
vt 0.319566 0.131068
vt 0.305965 0.166660
vt 0.299846 0.190106
vt 0.321927 0.107376
vt 0.319206 0.110415
vt 0.314965 0.129120
vt 0.314758 0.141045
vt 0.308540 0.153584
vt 0.305358 0.160007
vt 0.301214 0.179440
vt 0.298096 0.199948
vt 0.315918 0.118983
vt 0.311784 0.141885
vt 0.302537 0.172024
vt 0.297519 0.177013
vt 0.296986 0.188390
vt 0.312971 0.122700
vt 0.311933 0.127150
vt 0.310433 0.133092
vt 0.308044 0.144390
vt 0.300658 0.164192
vt 0.292532 0.197603
vt 0.303283 0.150994
vt 0.292981 0.185731
vt 0.295516 0.162970
vt 0.311184 0.126362
vt 0.308378 0.134562
vt 0.305791 0.143179
vt 0.301048 0.146699
vt 0.294749 0.174326
vt 0.298380 0.154372
vt 0.288149 0.176943
vt 0.291114 0.165837
vt 0.294302 0.146569
vt 0.287152 0.197555
vt 0.307685 0.127047
vt 0.303727 0.139868
vt 0.285604 0.160552
vt 0.285026 0.187357
vt 0.299233 0.131892
vt 0.288120 0.147156
vt 0.284371 0.175501
vt 0.283312 0.198591
vt 0.302452 0.128348
vt 0.295196 0.132802
vt 0.289142 0.135329
vt 0.282235 0.150438
vt 0.283213 0.164709
vt 0.282024 0.189213
vt 0.297993 0.119450
vt 0.293329 0.122418
vt 0.285515 0.138177
vt 0.278557 0.181871
vt 0.278971 0.201831
vt 0.279437 0.152800
vt 0.279504 0.163660
vt 0.278995 0.190973
vt 0.277461 0.177877
vt 0.275986 0.192759
vt 0.275729 0.165726
vt 0.273381 0.178058
vt 0.814531 0.668638
vt 0.815776 0.673654
vt 0.816689 0.675856
vt 0.827125 0.698256
vt 0.829841 0.708474
vt 0.830581 0.706128
vt 0.827240 0.704046
vt 0.830745 0.720270
vt 0.827878 0.698456
vt 0.824533 0.691590
vt 0.828492 0.712334
vt 0.828700 0.721907
vt 0.832253 0.716721
vt 0.830909 0.705129
vt 0.823625 0.698266
vt 0.826358 0.721478
vt 0.827187 0.730304
vt 0.833194 0.713422
vt 0.829946 0.731867
vt 0.832298 0.732421
vt 0.834978 0.723907
vt 0.835954 0.720538
vt 0.836065 0.735353
vt 0.833777 0.711926
vt 0.836641 0.719198
vt 0.831865 0.702844
vt 0.837584 0.733001
vt 0.384080 0.112007
vt 0.385022 0.120329
vt 0.381664 0.106749
vt 0.385816 0.129267
vt 0.381071 0.110685
vt 0.381952 0.123097
vt 0.383565 0.139068
vt 0.378386 0.117981
vt 0.381455 0.136789
vt 0.375909 0.108582
vt 0.378519 0.128085
vt 0.382060 0.148296
vt 0.375665 0.193910
vt 0.376007 0.121104
vt 0.379980 0.146670
vt 0.374282 0.134603
vt 0.378379 0.159191
vt 0.377316 0.171085
vt 0.374659 0.185278
vt 0.375915 0.205215
vt 0.376782 0.146250
vt 0.373233 0.190553
vt 0.373953 0.105255
vt 0.373883 0.124956
vt 0.375413 0.158638
vt 0.374604 0.168819
vt 0.374238 0.152259
vt 0.371897 0.157774
vt 0.372157 0.166322
vt 0.341421 0.337166
vt 0.343826 0.341695
vt 0.341487 0.348393
vt 0.346178 0.349540
vt 0.343079 0.348181
vt 0.340232 0.348821
vt 0.339620 0.337002
vt 0.342495 0.358301
vt 0.338183 0.346008
vt 0.344390 0.358770
vt 0.348559 0.351891
vt 0.335827 0.325749
vt 0.343203 0.359135
vt 0.341965 0.360242
vt 0.346054 0.358435
vt 0.349266 0.355996
vt 0.336314 0.337643
vt 0.344347 0.370049
vt 0.343739 0.371198
vt 0.339128 0.353686
vt 0.344805 0.369193
vt 0.346524 0.369159
vt 0.334889 0.344073
vt 0.333981 0.337735
vt 0.332143 0.317271
vt 0.342820 0.372619
vt 0.337015 0.351707
vt 0.339772 0.360778
vt 0.344549 0.369992
vt 0.348757 0.369708
vt 0.332068 0.326238
vt 0.343107 0.382241
vt 0.341108 0.384848
vt 0.339767 0.372098
vt 0.337730 0.361172
vt 0.345688 0.379868
vt 0.344692 0.381279
vt 0.347034 0.378699
vt 0.332075 0.338465
vt 0.329571 0.326197
vt 0.330018 0.302420
vt 0.338550 0.384236
vt 0.335256 0.361607
vt 0.337006 0.371135
vt 0.348958 0.379189
vt 0.346392 0.379674
vt 0.335338 0.350853
vt 0.330582 0.338143
vt 0.327758 0.314364
vt 0.341557 0.388771
vt 0.335814 0.392292
vt 0.332154 0.385179
vt 0.344526 0.390923
vt 0.347134 0.389371
vt 0.346467 0.390859
vt 0.327587 0.326116
vt 0.325969 0.302324
vt 0.325381 0.291451
vt 0.343336 0.386466
vt 0.337839 0.393953
vt 0.334084 0.373595
vt 0.333427 0.349822
vt 0.346030 0.389937
vt 0.349095 0.389726
vt 0.326652 0.328098
vt 0.325392 0.314150
vt 0.326511 0.391757
vt 0.331752 0.374162
vt 0.330889 0.362431
vt 0.330623 0.381414
vt 0.347502 0.406162
vt 0.346769 0.400085
vt 0.330946 0.350075
vt 0.328242 0.338012
vt 0.322345 0.301560
vt 0.323374 0.313886
vt 0.325276 0.282490
vt 0.328244 0.383899
vt 0.346302 0.402764
vt 0.323685 0.325667
vt 0.320713 0.289237
vt 0.322968 0.278293
vt 0.322014 0.388779
vt 0.329747 0.374779
vt 0.326239 0.363172
vt 0.346115 0.410830
vt 0.345597 0.401388
vt 0.328617 0.350338
vt 0.326127 0.338102
vt 0.320349 0.304180
vt 0.327217 0.265635
vt 0.325413 0.378114
vt 0.327164 0.375366
vt 0.345278 0.415652
vt 0.343912 0.412357
vt 0.323693 0.338203
vt 0.318975 0.276353
vt 0.317705 0.301495
vt 0.320146 0.325357
vt 0.317171 0.263632
vt 0.320801 0.375945
vt 0.324189 0.348758
vt 0.346715 0.414817
vt 0.317234 0.289359
vt 0.316936 0.312628
vt 0.322984 0.363702
vt 0.315951 0.338490
vt 0.319691 0.352660
vt 0.314829 0.276746
vt 0.315310 0.300976
vt 0.311578 0.324410
vt 0.319453 0.252334
vt 0.319839 0.362460
vt 0.312551 0.263458
vt 0.314189 0.288885
vt 0.313100 0.301490
vt 0.309770 0.314378
vt 0.308626 0.338799
vt 0.313672 0.353018
vt 0.313584 0.365061
vt 0.312552 0.272170
vt 0.312345 0.288413
vt 0.305151 0.334397
vt 0.314035 0.377200
vt 0.307715 0.353465
vt 0.302687 0.349542
vt 0.308921 0.366567
vt 0.370103 0.024993
vt 0.370831 0.033403
vt 0.186123 0.078632
vt 0.300333 0.780673
vt 0.301273 0.790120
vt 0.300222 0.777440
vt 0.299072 0.781220
vt 0.299047 0.770167
vt 0.298987 0.785607
vt 0.300035 0.766938
vt 0.297392 0.781371
vt 0.299228 0.790457
vt 0.297884 0.772087
vt 0.299780 0.761964
vt 0.297957 0.766733
vt 0.296880 0.761077
vt 0.298449 0.759328
vt 0.296285 0.781493
vt 0.296442 0.774909
vt 0.297259 0.756550
vt 0.299446 0.757012
vt 0.295822 0.786538
vt 0.296345 0.763936
vt 0.293893 0.770635
vt 0.296161 0.753658
vt 0.297973 0.754438
vt 0.297358 0.751281
vt 0.294460 0.784299
vt 0.296689 0.795669
vt 0.294655 0.758006
vt 0.296338 0.748309
vt 0.298274 0.748956
vt 0.295029 0.794279
vt 0.293761 0.763982
vt 0.294739 0.750904
vt 0.296623 0.742934
vt 0.294350 0.790150
vt 0.293376 0.774328
vt 0.293037 0.758017
vt 0.292123 0.766835
vt 0.294594 0.745733
vt 0.292936 0.753665
vt 0.298106 0.740316
vt 0.294366 0.742247
vt 0.293670 0.780645
vt 0.291703 0.760789
vt 0.292735 0.749546
vt 0.296680 0.737744
vt 0.292040 0.774903
vt 0.290322 0.765863
vt 0.298236 0.735005
vt 0.296035 0.734798
vt 0.289922 0.771574
vt 0.297726 0.729293
vt 0.967697 0.511521
vt 0.971260 0.515520
vt 0.971117 0.511073
vt 0.972919 0.518958
vt 0.968662 0.508163
vt 0.975121 0.517312
vt 0.964692 0.505574
vt 0.967182 0.497916
vt 0.968689 0.501377
vt 0.963660 0.498102
vt 0.962942 0.493464
vt 0.960855 0.499250
vt 0.965813 0.492820
vt 0.020882 0.153914
vt 0.020033 0.160706
vt 0.021890 0.156729
vt 0.021530 0.158341
vt 0.020831 0.144659
vt 0.018834 0.146260
vt 0.651344 0.181555
vt 0.648852 0.182060
vt 0.646414 0.193599
vt 0.651262 0.170226
vt 0.644894 0.182091
vt 0.646622 0.194776
vt 0.654144 0.169625
vt 0.647075 0.171108
vt 0.641464 0.187227
vt 0.642578 0.195454
vt 0.653255 0.161784
vt 0.643579 0.173188
vt 0.656709 0.167755
vt 0.617734 0.565826
vt 0.621943 0.561993
vt 0.619142 0.553503
vt 0.618559 0.574657
vt 0.625830 0.567157
vt 0.622700 0.579023
vt 0.614610 0.569377
vt 0.619478 0.588982
vt 0.613046 0.576867
vt 0.626132 0.583754
vt 0.615129 0.589597
vt 0.622792 0.592312
vt 0.609861 0.574720
vt 0.615329 0.603792
vt 0.618985 0.624370
vt 0.612570 0.588910
vt 0.607106 0.585716
vt 0.625235 0.611418
vt 0.615421 0.614217
vt 0.621938 0.627058
vt 0.607538 0.592898
vt 0.611582 0.603487
vt 0.617835 0.638328
vt 0.606717 0.605084
vt 0.604925 0.598834
vt 0.622213 0.643127
vt 0.611756 0.613451
vt 0.611995 0.643304
vt 0.607863 0.615185
vt 0.615388 0.662229
vt 0.619371 0.663388
vt 0.600504 0.614483
vt 0.604326 0.624704
vt 0.612180 0.685258
vt 0.604980 0.647078
vt 0.607831 0.680753
vt 0.615275 0.691636
vt 0.600762 0.626287
vt 0.600455 0.643806
vt 0.605360 0.660504
vt 0.607557 0.702573
vt 0.596270 0.633234
vt 0.601403 0.660756
vt 0.601070 0.680416
vt 0.604735 0.671078
vt 0.594828 0.619104
vt 0.596553 0.649287
vt 0.590404 0.640311
vt 0.597225 0.667437
vt 0.590435 0.624292
vt 0.591058 0.657791
vt 0.586669 0.639099
vt 0.969084 0.516001
vt 0.967275 0.523178
vt 0.971085 0.522567
vt 0.965723 0.517362
vt 0.972244 0.527712
vt 0.965561 0.526695
vt 0.963937 0.511696
vt 0.970659 0.530208
vt 0.964224 0.527087
vt 0.963682 0.524277
vt 0.973146 0.532997
vt 0.975256 0.531653
vt 0.961019 0.527230
vt 0.971158 0.532039
vt 0.976258 0.527112
vt 0.963044 0.536597
vt 0.960797 0.513024
vt 0.962427 0.532679
vt 0.976966 0.536519
vt 0.974047 0.536672
vt 0.958921 0.520475
vt 0.958771 0.533999
vt 0.959186 0.507016
vt 0.970951 0.540784
vt 0.978151 0.533900
vt 0.959136 0.492917
vt 0.976565 0.544159
vt 0.968876 0.536240
vt 0.972402 0.544912
vt 0.979187 0.540115
vt 0.956649 0.527247
vt 0.955726 0.513555
vt 0.956317 0.498996
vt 0.968137 0.544540
vt 0.955263 0.523307
vt 0.954960 0.490990
vt 0.953646 0.517214
vt 0.953935 0.506845
vt 0.952439 0.529389
vt 0.955192 0.497236
vt 0.952139 0.529501
vt 0.950672 0.537498
vt 0.321073 0.687174
vt 0.318708 0.686860
vt 0.319439 0.692963
vt 0.313588 0.675399
vt 0.316459 0.683656
vt 0.314888 0.680205
vt 0.317840 0.691446
vt 0.317194 0.697455
vt 0.314841 0.683970
vt 0.316214 0.688145
vt 0.318768 0.705685
vt 0.314662 0.687828
vt 0.315939 0.692794
vt 0.316727 0.702742
vt 0.312221 0.679811
vt 0.315705 0.698282
vt 0.317942 0.711429
vt 0.313415 0.685432
vt 0.316356 0.707873
vt 0.312033 0.689731
vt 0.314720 0.694607
vt 0.316130 0.712599
vt 0.315201 0.706306
vt 0.305585 0.608527
vt 0.313253 0.692915
vt 0.317564 0.720013
vt 0.304014 0.602788
vt 0.306949 0.618550
vt 0.312296 0.704651
vt 0.314014 0.703311
vt 0.315793 0.718998
vt 0.314466 0.713196
vt 0.303086 0.601204
vt 0.304525 0.612162
vt 0.316726 0.725356
vt 0.303601 0.619747
vt 0.319844 0.727344
vt 0.315077 0.728375
vt 0.313806 0.724409
vt 0.299700 0.591902
vt 0.302903 0.604338
vt 0.301527 0.613589
vt 0.318739 0.731954
vt 0.316351 0.733143
vt 0.298905 0.592391
vt 0.301353 0.599628
vt 0.302396 0.609013
vt 0.300929 0.620234
vt 0.320313 0.736124
vt 0.314258 0.735953
vt 0.315770 0.736949
vt 0.298209 0.587833
vt 0.300996 0.603639
vt 0.299376 0.613410
vt 0.302262 0.628176
vt 0.317323 0.738599
vt 0.296915 0.585069
vt 0.296751 0.582097
vt 0.300384 0.608690
vt 0.298620 0.621000
vt 0.304119 0.631343
vt 0.299940 0.628479
vt 0.296821 0.582301
vt 0.298061 0.593176
vt 0.299441 0.598792
vt 0.297718 0.608270
vt 0.298940 0.603325
vt 0.301477 0.634452
vt 0.296349 0.588180
vt 0.296003 0.616468
vt 0.302783 0.640753
vt 0.299534 0.631356
vt 0.297055 0.599637
vt 0.295041 0.583989
vt 0.297258 0.629062
vt 0.296096 0.604351
vt 0.301713 0.646321
vt 0.298173 0.639388
vt 0.295209 0.597613
vt 0.295876 0.575901
vt 0.294642 0.625359
vt 0.287393 0.563889
vt 0.294083 0.574905
vt 0.292974 0.592432
vt 0.293108 0.609205
vt 0.300311 0.651398
vt 0.291232 0.569668
vt 0.285986 0.565839
vt 0.292742 0.579656
vt 0.294523 0.571150
vt 0.291941 0.598702
vt 0.291539 0.585124
vt 0.291449 0.618169
vt 0.294043 0.634787
vt 0.297131 0.646027
vt 0.283262 0.557423
vt 0.284774 0.564492
vt 0.286371 0.570539
vt 0.292461 0.574716
vt 0.293634 0.569219
vt 0.290830 0.590689
vt 0.289877 0.614490
vt 0.290773 0.624881
vt 0.290867 0.603959
vt 0.298269 0.652048
vt 0.289041 0.566175
vt 0.290076 0.579242
vt 0.288019 0.592764
vt 0.289138 0.586051
vt 0.291187 0.637621
vt 0.294592 0.645711
vt 0.288156 0.610258
vt 0.299379 0.659827
vt 0.296396 0.652638
vt 0.281811 0.560140
vt 0.284106 0.569996
vt 0.288681 0.574270
vt 0.290761 0.575364
vt 0.286851 0.598593
vt 0.288726 0.619900
vt 0.289759 0.629869
vt 0.292151 0.649011
vt 0.301484 0.662646
vt 0.297343 0.662987
vt 0.297272 0.654380
vt 0.282233 0.563458
vt 0.283011 0.576452
vt 0.286064 0.575677
vt 0.289655 0.568823
vt 0.288153 0.580452
vt 0.286228 0.588380
vt 0.289123 0.634601
vt 0.289708 0.647077
vt 0.293784 0.654109
vt 0.285853 0.607032
vt 0.300516 0.674071
vt 0.298354 0.669938
vt 0.295675 0.658162
vt 0.280433 0.562160
vt 0.277374 0.560868
vt 0.290574 0.561542
vt 0.290470 0.569744
vt 0.284371 0.583844
vt 0.287330 0.613815
vt 0.288074 0.625227
vt 0.287950 0.642276
vt 0.290278 0.660701
vt 0.282418 0.596489
vt 0.296375 0.670223
vt 0.273885 0.551473
vt 0.272364 0.545205
vt 0.279403 0.566305
vt 0.273872 0.556362
vt 0.279861 0.578665
vt 0.291079 0.562334
vt 0.291567 0.564034
vt 0.282943 0.589287
vt 0.287646 0.655633
vt 0.287219 0.648593
vt 0.294771 0.665772
vt 0.293256 0.661028
vt 0.283469 0.605820
vt 0.284941 0.613892
vt 0.296792 0.679551
vt 0.277751 0.573164
vt 0.276781 0.565302
vt 0.291289 0.559679
vt 0.287020 0.617367
vt 0.286363 0.636800
vt 0.289017 0.670365
vt 0.293284 0.672621
vt 0.282346 0.612032
vt 0.279892 0.596231
vt 0.280641 0.591939
vt 0.299972 0.686803
vt 0.295127 0.680215
vt 0.271283 0.552285
vt 0.271931 0.548605
vt 0.270504 0.530789
vt 0.271025 0.538680
vt 0.272528 0.561045
vt 0.276317 0.587006
vt 0.285705 0.625298
vt 0.290299 0.674713
vt 0.287087 0.667237
vt 0.285638 0.641904
vt 0.278902 0.602668
vt 0.284112 0.619077
vt 0.297097 0.692390
vt 0.293535 0.687222
vt 0.270323 0.544895
vt 0.275241 0.573389
vt 0.277047 0.595968
vt 0.284116 0.636336
vt 0.286798 0.684576
vt 0.283915 0.654416
vt 0.291844 0.680735
vt 0.278214 0.609858
vt 0.281431 0.621652
vt 0.295311 0.697403
vt 0.299136 0.698774
vt 0.268626 0.552964
vt 0.269346 0.537418
vt 0.271555 0.566127
vt 0.274368 0.592893
vt 0.273800 0.582616
vt 0.282121 0.632547
vt 0.288174 0.688096
vt 0.282754 0.661684
vt 0.282895 0.644246
vt 0.290757 0.688286
vt 0.274337 0.598293
vt 0.278814 0.621567
vt 0.303315 0.705133
vt 0.293642 0.704117
vt 0.268151 0.557127
vt 0.267847 0.542646
vt 0.271764 0.572764
vt 0.285546 0.693323
vt 0.274237 0.612156
vt 0.276325 0.618839
vt 0.280652 0.625907
vt 0.297918 0.705694
vt 0.301591 0.707946
vt 0.290668 0.710120
vt 0.266787 0.548875
vt 0.269105 0.563724
vt 0.272197 0.593462
vt 0.271698 0.581368
vt 0.280739 0.640250
vt 0.289388 0.699139
vt 0.287145 0.699742
vt 0.280062 0.656721
vt 0.272834 0.606139
vt 0.277690 0.627479
vt 0.279212 0.634436
vt 0.299906 0.703488
vt 0.268419 0.568897
vt 0.267155 0.560499
vt 0.270185 0.589417
vt 0.269618 0.576845
vt 0.279621 0.645805
vt 0.286317 0.713783
vt 0.273818 0.618465
vt 0.271503 0.613817
vt 0.275198 0.624562
vt 0.266560 0.563848
vt 0.270813 0.600634
vt 0.268996 0.592653
vt 0.266678 0.578019
vt 0.276687 0.647645
vt 0.275526 0.633909
vt 0.266365 0.565233
vt 0.266008 0.582752
vt 0.277382 0.661005
vt 0.270181 0.620643
vt 0.270884 0.628272
vt 0.265192 0.571423
vt 0.267332 0.601077
vt 0.263740 0.579413
vt 0.274894 0.643726
vt 0.275599 0.655472
vt 0.271160 0.634338
vt 0.264772 0.566581
vt 0.261745 0.594673
vt 0.272836 0.640320
vt 0.272713 0.676780
vt 0.267707 0.621316
vt 0.265513 0.603572
vt 0.268598 0.631293
vt 0.266054 0.556473
vt 0.263582 0.565408
vt 0.262052 0.573115
vt 0.260676 0.580140
vt 0.273238 0.648558
vt 0.269199 0.664867
vt 0.265301 0.629552
vt 0.266754 0.638323
vt 0.269774 0.641205
vt 0.264612 0.558091
vt 0.260406 0.596823
vt 0.259561 0.585871
vt 0.272525 0.657737
vt 0.268969 0.677673
vt 0.264578 0.620582
vt 0.264156 0.609962
vt 0.266066 0.552844
vt 0.261570 0.561102
vt 0.260860 0.605677
vt 0.257434 0.594481
vt 0.269780 0.652185
vt 0.264687 0.670757
vt 0.264642 0.636761
vt 0.263882 0.650488
vt 0.263623 0.550862
vt 0.266455 0.656486
vt 0.260059 0.615762
vt 0.261134 0.633113
vt 0.260610 0.644497
vt 0.440714 0.790663
vt 0.439590 0.790261
vt 0.439235 0.794949
vt 0.441437 0.782689
vt 0.437144 0.795482
vt 0.437564 0.786144
vt 0.436074 0.803868
vt 0.433810 0.788847
vt 0.441232 0.782795
vt 0.433800 0.800899
vt 0.439176 0.778360
vt 0.433720 0.812536
vt 0.431747 0.795682
vt 0.437447 0.773325
vt 0.441408 0.773582
vt 0.435968 0.816156
vt 0.432240 0.808693
vt 0.430770 0.803763
vt 0.434687 0.814805
vt 0.431490 0.815911
vt 0.433022 0.822407
vt 0.435165 0.826080
vt 0.436011 0.825427
vt 0.433127 0.830974
vt 0.209774 0.473167
vt 0.211327 0.469321
vt 0.212170 0.477313
vt 0.210469 0.480189
vt 0.213965 0.469229
vt 0.211682 0.488230
vt 0.214137 0.476521
vt 0.210489 0.482748
vt 0.213526 0.485408
vt 0.208777 0.479148
vt 0.211779 0.491564
vt 0.214127 0.494013
vt 0.216411 0.484922
vt 0.213239 0.496670
vt 0.214999 0.502773
vt 0.216780 0.492017
vt 0.214589 0.505839
vt 0.218380 0.493745
vt 0.215416 0.512178
vt 0.216238 0.500523
vt 0.217360 0.499941
vt 0.216238 0.517283
vt 0.215876 0.523861
vt 0.218146 0.508125
vt 0.459229 0.258624
vt 0.458825 0.252572
vt 0.461318 0.260432
vt 0.460480 0.253626
vt 0.462958 0.255346
vt 0.460085 0.241828
vt 0.462855 0.250507
vt 0.462153 0.246641
vt 0.463713 0.239357
vt 0.342444 0.047167
vt 0.343404 0.052685
vt 0.343463 0.043355
vt 0.343360 0.061530
vt 0.904632 0.427019
vt 0.902251 0.418208
vt 0.903822 0.426663
vt 0.895878 0.858114
vt 0.894312 0.862927
vt 0.896348 0.865222
vt 0.956043 0.914041
vt 0.955417 0.909707
vt 0.958482 0.907545
vt 0.956557 0.899988
vt 0.961436 0.906129
vt 0.960831 0.896875
vt 0.953022 0.898720
vt 0.956083 0.894206
vt 0.964355 0.903861
vt 0.958885 0.889848
vt 0.962854 0.890940
vt 0.954064 0.886247
vt 0.962158 0.885933
vt 0.958180 0.885057
vt 0.970088 0.903231
vt 0.965200 0.888792
vt 0.970372 0.895137
vt 0.955269 0.876477
vt 0.953855 0.875733
vt 0.962206 0.880618
vt 0.975671 0.900242
vt 0.964910 0.881553
vt 0.971188 0.885500
vt 0.959266 0.872811
vt 0.976217 0.891842
vt 0.968733 0.878020
vt 0.957053 0.868301
vt 0.962410 0.873483
vt 0.980137 0.898887
vt 0.966952 0.868752
vt 0.972772 0.876297
vt 0.960413 0.862389
vt 0.978885 0.893053
vt 0.972096 0.869032
vt 0.976016 0.884175
vt 0.962700 0.867283
vt 0.966852 0.865675
vt 0.985890 0.889988
vt 0.971181 0.864822
vt 0.975398 0.867429
vt 0.976365 0.874969
vt 0.964153 0.857828
vt 0.990335 0.896322
vt 0.979236 0.884374
vt 0.967663 0.857815
vt 0.989482 0.889375
vt 0.983010 0.882374
vt 0.975135 0.862977
vt 0.980424 0.873112
vt 0.972038 0.855205
vt 0.993178 0.887940
vt 0.988720 0.868418
vt 0.984040 0.870023
vt 0.978976 0.861367
vt 0.982778 0.866054
vt 0.966039 0.851353
vt 0.969774 0.847017
vt 0.995822 0.893740
vt 0.975945 0.853557
vt 0.973713 0.844127
vt 0.997504 0.885479
vt 0.993994 0.879099
vt 0.987414 0.862440
vt 0.977451 0.853916
vt 0.983203 0.861297
vt 0.991843 0.867108
vt 0.977630 0.841176
vt 0.979145 0.853810
vt 0.997504 0.868428
vt 0.991234 0.860627
vt 0.982655 0.844342
vt 0.986765 0.859905
vt 0.982588 0.854708
vt 0.975399 0.836817
vt 0.990990 0.856860
vt 0.981549 0.835928
vt 0.978976 0.832742
vt 0.995112 0.859793
vt 0.985242 0.835757
vt 0.989331 0.849481
vt 0.977894 0.827590
vt 0.998106 0.860466
vt 0.994223 0.847165
vt 0.987730 0.840285
vt 0.983110 0.830170
vt 0.980631 0.825789
vt 0.997777 0.848904
vt 0.989161 0.830658
vt 0.986985 0.827213
vt 0.991380 0.839640
vt 0.982957 0.821716
vt 0.994175 0.840078
vt 0.986827 0.816752
vt 0.993073 0.828258
vt 0.990834 0.824110
vt 0.988670 0.820804
vt 0.989050 0.813824
vt 0.026777 0.323558
vt 0.027684 0.323815
vt 0.029034 0.332497
vt 0.026844 0.314352
vt 0.029669 0.322388
vt 0.031842 0.329489
vt 0.028329 0.313580
vt 0.031537 0.320485
vt 0.031480 0.314940
vt 0.213308 0.556310
vt 0.216204 0.567642
vt 0.215378 0.561838
vt 0.215777 0.556425
vt 0.575159 0.410114
vt 0.579478 0.409294
vt 0.578787 0.398479
vt 0.577416 0.414339
vt 0.582952 0.404070
vt 0.575130 0.414575
vt 0.578393 0.418078
vt 0.580640 0.416602
vt 0.572379 0.421852
vt 0.586590 0.414210
vt 0.573058 0.421327
vt 0.571449 0.422432
vt 0.577411 0.418777
vt 0.582223 0.420524
vt 0.585698 0.423284
vt 0.572906 0.431090
vt 0.574730 0.420534
vt 0.571276 0.432135
vt 0.577052 0.428646
vt 0.581658 0.425808
vt 0.574208 0.429539
vt 0.579439 0.427193
vt 0.583704 0.424426
vt 0.576576 0.432326
vt 0.582132 0.434764
vt 0.580118 0.436108
vt 0.601321 0.574820
vt 0.605094 0.573644
vt 0.604691 0.563373
vt 0.604569 0.579381
vt 0.599871 0.583035
vt 0.598518 0.575931
vt 0.603029 0.588059
vt 0.598441 0.590069
vt 0.594546 0.579103
vt 0.601580 0.601287
vt 0.595247 0.588859
vt 0.596603 0.599137
vt 0.593763 0.597781
vt 0.592688 0.586713
vt 0.596349 0.604288
vt 0.592752 0.601065
vt 0.592415 0.604877
vt 0.591600 0.599648
vt 0.589896 0.600368
vt 0.588840 0.606024
vt 0.986285 0.374881
vt 0.982269 0.372890
vt 0.982146 0.379220
vt 0.986227 0.370852
vt 0.977994 0.385307
vt 0.984841 0.385191
vt 0.989860 0.372779
vt 0.976761 0.378812
vt 0.980968 0.389681
vt 0.988927 0.381222
vt 0.987786 0.390101
vt 0.990207 0.383465
vt 0.973954 0.381632
vt 0.991785 0.372108
vt 0.974084 0.380086
vt 0.973872 0.388906
vt 0.967678 0.381611
vt 0.969571 0.394475
vt 0.965347 0.385907
vt 0.966879 0.389202
vt 0.732191 0.799395
vt 0.730486 0.799084
vt 0.732644 0.804876
vt 0.731195 0.805867
vt 0.382384 0.100446
vt 0.382943 0.106748
vt 0.857126 0.301443
vt 0.859570 0.298336
vt 0.859716 0.287370
vt 0.858441 0.307864
vt 0.855874 0.296694
vt 0.861343 0.308669
vt 0.856279 0.316173
vt 0.853272 0.307300
vt 0.859646 0.316038
vt 0.853795 0.315545
vt 0.854715 0.319342
vt 0.857741 0.318756
vt 0.851702 0.316864
vt 0.855813 0.321653
vt 0.858893 0.322307
vt 0.849835 0.308066
vt 0.853758 0.325830
vt 0.852349 0.325142
vt 0.856932 0.323752
vt 0.849681 0.317613
vt 0.854952 0.326906
vt 0.857930 0.327523
vt 0.847688 0.318872
vt 0.852978 0.329477
vt 0.850745 0.326466
vt 0.854101 0.332683
vt 0.851657 0.330000
vt 0.856781 0.335696
vt 0.846167 0.327144
vt 0.852063 0.334673
vt 0.850967 0.332364
vt 0.848872 0.329977
vt 0.860036 0.335521
vt 0.845486 0.318232
vt 0.856120 0.344644
vt 0.852795 0.338621
vt 0.847854 0.336319
vt 0.862765 0.329017
vt 0.846595 0.335096
vt 0.843751 0.324001
vt 0.850147 0.338358
vt 0.848671 0.336800
vt 0.861770 0.346197
vt 0.863779 0.338327
vt 0.844022 0.327720
vt 0.843273 0.319331
vt 0.855626 0.352095
vt 0.850420 0.347116
vt 0.846921 0.342016
vt 0.844649 0.336430
vt 0.859012 0.357493
vt 0.864480 0.330747
vt 0.842021 0.328510
vt 0.840854 0.321601
vt 0.847650 0.346635
vt 0.845888 0.340146
vt 0.863741 0.354967
vt 0.865855 0.345788
vt 0.867264 0.328884
vt 0.866424 0.339267
vt 0.842869 0.336218
vt 0.856653 0.361980
vt 0.845940 0.352316
vt 0.843964 0.342080
vt 0.860104 0.367583
vt 0.840654 0.334044
vt 0.840231 0.329516
vt 0.849855 0.367611
vt 0.847050 0.357721
vt 0.866579 0.355849
vt 0.869074 0.335636
vt 0.841276 0.339311
vt 0.838530 0.322231
vt 0.848018 0.365261
vt 0.854743 0.377203
vt 0.842603 0.348916
vt 0.843926 0.357504
vt 0.866915 0.364372
vt 0.872391 0.340761
vt 0.869025 0.326217
vt 0.839451 0.330273
vt 0.848365 0.384614
vt 0.850457 0.378793
vt 0.863007 0.379900
vt 0.844684 0.366431
vt 0.871183 0.354212
vt 0.871599 0.333495
vt 0.838922 0.331013
vt 0.836912 0.324803
vt 0.846063 0.371258
vt 0.853238 0.391261
vt 0.857970 0.392299
vt 0.840574 0.351777
vt 0.841367 0.365563
vt 0.871587 0.369374
vt 0.869098 0.374110
vt 0.873385 0.347643
vt 0.875530 0.337538
vt 0.872923 0.329257
vt 0.839249 0.340089
vt 0.844148 0.387710
vt 0.859790 0.396791
vt 0.841132 0.357776
vt 0.842571 0.374606
vt 0.872696 0.361785
vt 0.871687 0.398365
vt 0.877947 0.346516
vt 0.874709 0.356584
vt 0.835559 0.330107
vt 0.851670 0.401666
vt 0.846440 0.391137
vt 0.857889 0.402236
vt 0.866178 0.412873
vt 0.838060 0.349432
vt 0.838555 0.358280
vt 0.839036 0.367129
vt 0.839635 0.375763
vt 0.873786 0.384594
vt 0.878249 0.374145
vt 0.874866 0.328549
vt 0.877124 0.335732
vt 0.837713 0.340864
vt 0.847436 0.401755
vt 0.859155 0.412913
vt 0.862991 0.414367
vt 0.841064 0.388059
vt 0.868851 0.413117
vt 0.879913 0.361119
vt 0.879466 0.343898
vt 0.835654 0.341856
vt 0.848445 0.407625
vt 0.843160 0.407316
vt 0.856188 0.414206
vt 0.864704 0.424806
vt 0.835773 0.350225
vt 0.838382 0.387208
vt 0.878161 0.388600
vt 0.867667 0.426434
vt 0.873067 0.413758
vt 0.882128 0.356483
vt 0.880719 0.349281
vt 0.880973 0.342969
vt 0.852203 0.413049
vt 0.862175 0.430697
vt 0.840003 0.408701
vt 0.837013 0.383258
vt 0.838525 0.395973
vt 0.880538 0.369514
vt 0.873584 0.400775
vt 0.880937 0.374858
vt 0.872059 0.424849
vt 0.844141 0.413119
vt 0.849102 0.419663
vt 0.853812 0.429719
vt 0.857520 0.437503
vt 0.839726 0.424428
vt 0.834519 0.391908
vt 0.880771 0.399876
vt 0.883903 0.391370
vt 0.872281 0.438871
vt 0.877076 0.424876
vt 0.876971 0.405195
vt 0.882870 0.350612
vt 0.885716 0.364356
vt 0.843059 0.420194
vt 0.845894 0.423402
vt 0.859856 0.458199
vt 0.863247 0.457071
vt 0.837360 0.424533
vt 0.834072 0.381725
vt 0.832892 0.401198
vt 0.888373 0.385272
vt 0.875054 0.435972
vt 0.868408 0.447238
vt 0.879767 0.411098
vt 0.849257 0.431621
vt 0.855096 0.444531
vt 0.856534 0.457636
vt 0.834741 0.419580
vt 0.838588 0.436939
vt 0.841033 0.437968
vt 0.885505 0.376738
vt 0.884895 0.399138
vt 0.891866 0.392735
vt 0.875648 0.451210
vt 0.878297 0.436073
vt 0.882672 0.419767
vt 0.888690 0.363509
vt 0.844186 0.437561
vt 0.852359 0.454265
vt 0.859790 0.467601
vt 0.863930 0.469480
vt 0.834419 0.435261
vt 0.835647 0.446020
vt 0.833239 0.416954
vt 0.887671 0.374867
vt 0.886704 0.408483
vt 0.886320 0.410668
vt 0.893578 0.385148
vt 0.869579 0.467562
vt 0.883082 0.434942
vt 0.889632 0.371062
vt 0.847891 0.444672
vt 0.854098 0.467099
vt 0.831436 0.434567
vt 0.841554 0.448966
vt 0.838226 0.445870
vt 0.830570 0.415230
vt 0.896370 0.395766
vt 0.879672 0.447399
vt 0.878875 0.457578
vt 0.888521 0.421090
vt 0.844424 0.450593
vt 0.848628 0.453353
vt 0.854332 0.478728
vt 0.865182 0.483610
vt 0.833799 0.442830
vt 0.831755 0.449514
vt 0.837315 0.459274
vt 0.829627 0.405669
vt 0.890583 0.416718
vt 0.891277 0.401918
vt 0.877840 0.478311
vt 0.883962 0.456030
vt 0.889951 0.431806
vt 0.847151 0.453062
vt 0.850302 0.468374
vt 0.855101 0.488285
vt 0.859160 0.488098
vt 0.866938 0.500920
vt 0.828647 0.447627
vt 0.833513 0.462023
vt 0.844896 0.470883
vt 0.830187 0.428192
vt 0.827568 0.422948
vt 0.897042 0.403645
vt 0.885242 0.463840
vt 0.873553 0.495281
vt 0.886423 0.448425
vt 0.850643 0.483965
vt 0.852213 0.500300
vt 0.863629 0.501758
vt 0.827869 0.437209
vt 0.831024 0.465740
vt 0.840992 0.463440
vt 0.834514 0.486728
vt 0.828534 0.430745
vt 0.826172 0.409886
vt 0.892779 0.413156
vt 0.894830 0.408817
vt 0.883954 0.483545
vt 0.881383 0.497339
vt 0.892320 0.442859
vt 0.848260 0.474330
vt 0.853876 0.510695
vt 0.857094 0.512402
vt 0.862717 0.511347
vt 0.871926 0.504026
vt 0.826608 0.450299
vt 0.828216 0.458365
vt 0.839014 0.466785
vt 0.832689 0.482546
vt 0.840658 0.485094
vt 0.827502 0.403519
vt 0.825291 0.422273
vt 0.895133 0.423002
vt 0.898854 0.409456
vt 0.888960 0.479641
vt 0.877077 0.505733
vt 0.894095 0.458456
vt 0.894715 0.435270
vt 0.847040 0.480865
vt 0.844633 0.491754
vt 0.849423 0.513543
vt 0.868281 0.523856
vt 0.824780 0.435147
vt 0.829869 0.477459
vt 0.831116 0.488729
vt 0.843157 0.480171
vt 0.825773 0.399038
vt 0.823558 0.414577
vt 0.896705 0.416062
vt 0.886497 0.495545
vt 0.885630 0.506395
vt 0.896597 0.447312
vt 0.857583 0.522174
vt 0.854021 0.520828
vt 0.863601 0.523780
vt 0.875681 0.516558
vt 0.821426 0.455650
vt 0.824400 0.458104
vt 0.826932 0.478688
vt 0.826265 0.390092
vt 0.822744 0.426043
vt 0.898274 0.439950
vt 0.900629 0.415406
vt 0.888804 0.495932
vt 0.882033 0.517689
vt 0.893209 0.471943
vt 0.898635 0.460287
vt 0.847435 0.506657
vt 0.851219 0.525414
vt 0.863530 0.533800
vt 0.872343 0.526478
vt 0.821795 0.444920
vt 0.843452 0.498281
vt 0.821030 0.422866
vt 0.820678 0.437042
vt 0.902319 0.439053
vt 0.901652 0.421930
vt 0.889493 0.507165
vt 0.893247 0.481244
vt 0.886378 0.518126
vt 0.898421 0.471725
vt 0.904714 0.454042
vt 0.845926 0.520451
vt 0.856226 0.530450
vt 0.869032 0.536036
vt 0.881236 0.528810
vt 0.819982 0.448191
vt 0.821152 0.463060
vt 0.825104 0.467691
vt 0.827801 0.488392
vt 0.839965 0.503669
vt 0.902676 0.425894
vt 0.893526 0.494628
vt 0.886139 0.529188
vt 0.842652 0.508616
vt 0.859112 0.532722
vt 0.856644 0.542817
vt 0.849540 0.538284
vt 0.868634 0.546581
vt 0.878093 0.535607
vt 0.818347 0.450017
vt 0.818965 0.472327
vt 0.822004 0.473665
vt 0.825166 0.475221
vt 0.826068 0.485776
vt 0.905872 0.438205
vt 0.903636 0.435902
vt 0.894905 0.508323
vt 0.896429 0.496965
vt 0.889575 0.535416
vt 0.898757 0.483625
vt 0.903654 0.471846
vt 0.861363 0.542929
vt 0.852850 0.539782
vt 0.881524 0.548360
vt 0.885916 0.545246
vt 0.816289 0.459190
vt 0.817198 0.466803
vt 0.825853 0.497427
vt 0.909123 0.449465
vt 0.906163 0.479697
vt 0.855136 0.560609
vt 0.859549 0.554589
vt 0.848895 0.556655
vt 0.865059 0.553934
vt 0.878395 0.557574
vt 0.816497 0.460463
vt 0.816904 0.478294
vt 0.819984 0.483526
vt 0.822895 0.485073
vt 0.823586 0.496148
vt 0.908939 0.439465
vt 0.909173 0.460303
vt 0.904314 0.501312
vt 0.901987 0.494665
vt 0.895326 0.531007
vt 0.891341 0.557455
vt 0.844546 0.554909
vt 0.882344 0.564801
vt 0.815699 0.465101
vt 0.908413 0.429673
vt 0.911429 0.438862
vt 0.911994 0.464215
vt 0.903134 0.515973
vt 0.897574 0.553957
vt 0.896137 0.516586
vt 0.850179 0.568438
vt 0.858329 0.592976
vt 0.862257 0.570097
vt 0.845699 0.566386
vt 0.865297 0.564782
vt 0.878130 0.567342
vt 0.814575 0.474310
vt 0.818622 0.490809
vt 0.821513 0.495024
vt 0.910783 0.429238
vt 0.911711 0.448996
vt 0.908006 0.419429
vt 0.908934 0.514547
vt 0.899270 0.546932
vt 0.902946 0.531698
vt 0.907937 0.483055
vt 0.854078 0.579030
vt 0.841563 0.553355
vt 0.872175 0.568203
vt 0.882775 0.575866
vt 0.816423 0.494672
vt 0.909440 0.417175
vt 0.913239 0.438500
vt 0.914620 0.458031
vt 0.905603 0.420698
vt 0.905576 0.528402
vt 0.908427 0.496660
vt 0.901794 0.552922
vt 0.910575 0.481767
vt 0.848010 0.576738
vt 0.850488 0.579391
vt 0.853855 0.592784
vt 0.862607 0.594610
vt 0.865612 0.582760
vt 0.841717 0.569744
vt 0.870688 0.576883
vt 0.876375 0.578127
vt 0.879802 0.578184
vt 0.912413 0.426288
vt 0.915072 0.468412
vt 0.903175 0.420123
vt 0.907267 0.408896
vt 0.908766 0.406191
vt 0.910958 0.523286
vt 0.911914 0.511165
vt 0.915087 0.485946
vt 0.845470 0.574402
vt 0.850617 0.589972
vt 0.856995 0.606404
vt 0.859624 0.606774
vt 0.837157 0.558080
vt 0.875874 0.590764
vt 0.880561 0.589537
vt 0.916578 0.441665
vt 0.916462 0.455949
vt 0.905520 0.410781
vt 0.906562 0.539914
vt 0.845744 0.583177
vt 0.852178 0.604629
vt 0.865643 0.625358
vt 0.867975 0.604079
vt 0.838330 0.580824
vt 0.885243 0.590782
vt 0.917622 0.471301
vt 0.902027 0.410696
vt 0.899881 0.406524
vt 0.905859 0.399382
vt 0.914066 0.511496
vt 0.853824 0.623415
vt 0.862799 0.632571
vt 0.866878 0.614264
vt 0.842205 0.590241
vt 0.874074 0.601292
vt 0.878509 0.603914
vt 0.881643 0.606536
vt 0.918306 0.483949
vt 0.904884 0.400328
vt 0.914374 0.521462
vt 0.916222 0.507870
vt 0.844913 0.594288
vt 0.852258 0.615548
vt 0.856888 0.625666
vt 0.860295 0.631955
vt 0.864814 0.635172
vt 0.867173 0.632724
vt 0.871681 0.614353
vt 0.838825 0.593321
vt 0.920416 0.483678
vt 0.901152 0.401363
vt 0.902484 0.401522
vt 0.903902 0.389552
vt 0.848283 0.617396
vt 0.869508 0.622204
vt 0.841582 0.602179
vt 0.876026 0.613060
vt 0.918366 0.497069
vt 0.918662 0.507044
vt 0.850961 0.630566
vt 0.871553 0.625748
vt 0.877354 0.622707
vt 0.921143 0.496541
vt 0.902300 0.391505
vt 0.868338 0.637787
vt 0.900128 0.391934
vt 0.901575 0.380900
vt 0.872868 0.639143
vt 0.875366 0.627333
vt 0.875958 0.637611
vt 0.905146 0.920716
vt 0.904287 0.913110
vt 0.902710 0.912419
vt 0.907467 0.923259
vt 0.901168 0.904317
vt 0.900058 0.902443
vt 0.070665 0.877162
vt 0.879331 0.967134
vt 0.881968 0.967104
vt 0.881003 0.948327
vt 0.879448 0.969273
vt 0.875543 0.962120
vt 0.876915 0.971180
vt 0.586459 0.404646
vt 0.583887 0.396726
vt 0.586772 0.395390
vt 0.590313 0.403108
vt 0.588699 0.413241
vt 0.587718 0.422894
vt 0.593069 0.408816
vt 0.590296 0.422001
vt 0.594244 0.421922
vt 0.586604 0.432409
vt 0.589200 0.430846
vt 0.598844 0.418892
vt 0.591527 0.430316
vt 0.598564 0.430184
vt 0.589899 0.440624
vt 0.592586 0.440308
vt 0.603522 0.435716
vt 0.582555 0.445748
vt 0.599614 0.445663
vt 0.604564 0.427073
vt 0.587552 0.450991
vt 0.592037 0.447649
vt 0.595442 0.447157
vt 0.601719 0.457197
vt 0.580032 0.438496
vt 0.584057 0.456440
vt 0.598411 0.457021
vt 0.577592 0.449383
vt 0.594632 0.472009
vt 0.587614 0.464911
vt 0.579871 0.457348
vt 0.596495 0.465772
vt 0.575596 0.438137
vt 0.575584 0.447775
vt 0.582273 0.467333
vt 0.600003 0.479368
vt 0.576212 0.460172
vt 0.592074 0.473062
vt 0.596806 0.480778
vt 0.585054 0.479851
vt 0.578491 0.469337
vt 0.605105 0.474009
vt 0.573421 0.441230
vt 0.572693 0.462644
vt 0.586589 0.476227
vt 0.580685 0.490121
vt 0.598893 0.489767
vt 0.602673 0.495910
vt 0.573077 0.451236
vt 0.572093 0.473848
vt 0.596750 0.492055
vt 0.589790 0.484740
vt 0.580244 0.498833
vt 0.584536 0.499043
vt 0.578435 0.491976
vt 0.605875 0.495288
vt 0.571969 0.447421
vt 0.570984 0.442419
vt 0.570182 0.453502
vt 0.568461 0.462948
vt 0.592102 0.490950
vt 0.588974 0.492014
vt 0.601379 0.502622
vt 0.599966 0.502850
vt 0.603791 0.502200
vt 0.570309 0.433808
vt 0.573893 0.489786
vt 0.567235 0.474221
vt 0.594595 0.495951
vt 0.576592 0.503822
vt 0.583649 0.518166
vt 0.587343 0.514005
vt 0.597597 0.505948
vt 0.607424 0.505691
vt 0.569124 0.444606
vt 0.569942 0.491499
vt 0.565663 0.457818
vt 0.564153 0.468958
vt 0.577118 0.511973
vt 0.579208 0.513021
vt 0.591064 0.507858
vt 0.601020 0.514024
vt 0.604679 0.509284
vt 0.566811 0.448248
vt 0.570132 0.426106
vt 0.568474 0.435935
vt 0.571586 0.504981
vt 0.574141 0.507494
vt 0.562799 0.455564
vt 0.565867 0.484086
vt 0.593649 0.507779
vt 0.589363 0.519935
vt 0.581063 0.536137
vt 0.597992 0.515127
vt 0.606314 0.518303
vt 0.568838 0.503870
vt 0.563425 0.479134
vt 0.574700 0.521660
vt 0.584251 0.531005
vt 0.594170 0.524590
vt 0.602070 0.522664
vt 0.570386 0.515480
vt 0.574318 0.527112
vt 0.561313 0.443924
vt 0.564942 0.490599
vt 0.578176 0.533203
vt 0.590376 0.529334
vt 0.584800 0.541853
vt 0.599454 0.536643
vt 0.605228 0.529791
vt 0.568774 0.518523
vt 0.566721 0.499004
vt 0.562705 0.484010
vt 0.579328 0.550255
vt 0.590036 0.539377
vt 0.585582 0.550895
vt 0.602559 0.533767
vt 0.569495 0.527866
vt 0.567807 0.509066
vt 0.564771 0.502341
vt 0.563849 0.492968
vt 0.595656 0.538734
vt 0.577340 0.556314
vt 0.576022 0.541571
vt 0.590431 0.552751
vt 0.600554 0.545338
vt 0.602750 0.543222
vt 0.572980 0.534795
vt 0.566095 0.526565
vt 0.565518 0.511666
vt 0.561179 0.495528
vt 0.586155 0.558157
vt 0.580589 0.558235
vt 0.593057 0.547413
vt 0.569731 0.536853
vt 0.568105 0.537031
vt 0.561764 0.502625
vt 0.563449 0.512723
vt 0.560378 0.486477
vt 0.596045 0.547506
vt 0.578433 0.570024
vt 0.573386 0.545683
vt 0.589058 0.567395
vt 0.594559 0.553900
vt 0.601738 0.551897
vt 0.569181 0.544312
vt 0.564106 0.527342
vt 0.557504 0.496737
vt 0.556847 0.489984
vt 0.559990 0.478760
vt 0.598903 0.554300
vt 0.582409 0.566504
vt 0.576201 0.570708
vt 0.580764 0.567227
vt 0.574450 0.556883
vt 0.593394 0.565403
vt 0.563092 0.520124
vt 0.565964 0.536376
vt 0.561052 0.511524
vt 0.559477 0.504714
vt 0.557190 0.479202
vt 0.579869 0.581747
vt 0.572869 0.560292
vt 0.588331 0.574823
vt 0.593020 0.572500
vt 0.597606 0.561420
vt 0.601637 0.553945
vt 0.561270 0.519364
vt 0.565813 0.541244
vt 0.556461 0.501793
vt 0.553648 0.490007
vt 0.554204 0.480864
vt 0.556679 0.470056
vt 0.581979 0.577894
vt 0.568312 0.553601
vt 0.583973 0.572879
vt 0.590577 0.573396
vt 0.596082 0.570237
vt 0.559737 0.510383
vt 0.561032 0.528132
vt 0.553388 0.499986
vt 0.553454 0.474610
vt 0.573480 0.569620
vt 0.583182 0.587168
vt 0.568894 0.562754
vt 0.590218 0.587370
vt 0.599499 0.567667
vt 0.559296 0.520313
vt 0.558752 0.511377
vt 0.562308 0.546736
vt 0.553692 0.507487
vt 0.551148 0.493581
vt 0.550853 0.474805
vt 0.553318 0.463162
vt 0.584722 0.582861
vt 0.580540 0.590299
vt 0.566417 0.562151
vt 0.565007 0.546158
vt 0.590122 0.580156
vt 0.556113 0.524543
vt 0.559451 0.545661
vt 0.551807 0.510318
vt 0.556021 0.504994
vt 0.548229 0.499356
vt 0.550798 0.465076
vt 0.555846 0.460838
vt 0.569762 0.572124
vt 0.585219 0.599225
vt 0.586621 0.594439
vt 0.587875 0.590185
vt 0.563715 0.560166
vt 0.553375 0.514950
vt 0.555802 0.513496
vt 0.546867 0.479666
vt 0.552624 0.453989
vt 0.567416 0.574215
vt 0.554692 0.545191
vt 0.553348 0.558460
vt 0.549656 0.514310
vt 0.551588 0.518979
vt 0.548808 0.486032
vt 0.565148 0.577089
vt 0.566945 0.585378
vt 0.554182 0.526124
vt 0.554801 0.567570
vt 0.547104 0.518837
vt 0.545276 0.499875
vt 0.546611 0.488622
vt 0.560596 0.572642
vt 0.549685 0.540575
vt 0.552251 0.528635
vt 0.548525 0.575404
vt 0.544802 0.508882
vt 0.547781 0.524759
vt 0.549378 0.530150
vt 0.544243 0.491165
vt 0.561030 0.581286
vt 0.548397 0.554286
vt 0.557694 0.581457
vt 0.552435 0.581671
vt 0.541474 0.533476
vt 0.547854 0.533504
vt 0.540110 0.500387
vt 0.543279 0.482345
vt 0.544726 0.548057
vt 0.555075 0.598019
vt 0.550379 0.591757
vt 0.545723 0.567912
vt 0.541233 0.522102
vt 0.544619 0.536614
vt 0.539782 0.513895
vt 0.558472 0.594767
vt 0.544058 0.555629
vt 0.543313 0.587289
vt 0.537410 0.525392
vt 0.541203 0.542222
vt 0.536488 0.515418
vt 0.540176 0.564092
vt 0.555386 0.610535
vt 0.549928 0.608654
vt 0.546278 0.598470
vt 0.538076 0.536075
vt 0.538779 0.554829
vt 0.543025 0.604844
vt 0.540214 0.574388
vt 0.535223 0.537844
vt 0.538140 0.545465
vt 0.532622 0.518710
vt 0.535193 0.577226
vt 0.550570 0.618487
vt 0.546481 0.613296
vt 0.535673 0.589894
vt 0.536661 0.583237
vt 0.529073 0.532463
vt 0.533813 0.569946
vt 0.541648 0.621254
vt 0.532394 0.540212
vt 0.533206 0.550481
vt 0.526908 0.525152
vt 0.528053 0.577592
vt 0.529464 0.564652
vt 0.548254 0.626034
vt 0.531917 0.600193
vt 0.530146 0.542726
vt 0.527046 0.534414
vt 0.528614 0.585789
vt 0.541235 0.637388
vt 0.532272 0.610590
vt 0.526891 0.557704
vt 0.519208 0.537374
vt 0.525532 0.588341
vt 0.524544 0.569183
vt 0.543228 0.645463
vt 0.538345 0.629640
vt 0.526118 0.598613
vt 0.528738 0.608097
vt 0.524048 0.546052
vt 0.520068 0.547230
vt 0.536255 0.640936
vt 0.531101 0.626968
vt 0.522364 0.558247
vt 0.521516 0.583485
vt 0.520081 0.596098
vt 0.535827 0.650249
vt 0.532356 0.634137
vt 0.521441 0.614895
vt 0.526333 0.618845
vt 0.524087 0.552710
vt 0.519088 0.573270
vt 0.522443 0.602365
vt 0.529819 0.644123
vt 0.524182 0.628007
vt 0.518761 0.586270
vt 0.519435 0.604642
vt 0.523753 0.622324
vt 0.516503 0.599807
vt 0.515129 0.588837
vt 0.520892 0.625801
vt 0.517620 0.617786
vt 0.516196 0.606519
vt 0.514013 0.602184
vt 0.518419 0.628362
vt 0.513970 0.618557
vt 0.518523 0.633289
vt 0.514955 0.632044
vt 0.517272 0.639798
vt 0.735965 0.785004
vt 0.730321 0.778989
vt 0.735768 0.790845
vt 0.728540 0.769217
vt 0.732061 0.786266
vt 0.723625 0.748924
vt 0.725002 0.756886
vt 0.728630 0.780378
vt 0.731899 0.792230
vt 0.725656 0.764406
vt 0.729775 0.786588
vt 0.735130 0.796841
vt 0.720286 0.738248
vt 0.721904 0.750793
vt 0.724853 0.776132
vt 0.730122 0.792468
vt 0.718936 0.743846
vt 0.722304 0.759503
vt 0.720769 0.765804
vt 0.328460 0.089693
vt 0.326172 0.081553
vt 0.326239 0.096633
vt 0.328435 0.075843
vt 0.324865 0.091999
vt 0.330354 0.096340
vt 0.330702 0.082730
vt 0.322670 0.084032
vt 0.331514 0.078374
vt 0.324330 0.074828
vt 0.322249 0.080998
vt 0.322850 0.086122
vt 0.332604 0.089312
vt 0.320473 0.081635
vt 0.332416 0.103740
vt 0.334419 0.080354
vt 0.332555 0.073522
vt 0.322435 0.068140
vt 0.320297 0.076870
vt 0.335036 0.098177
vt 0.316943 0.077138
vt 0.333546 0.107949
vt 0.337141 0.090585
vt 0.335157 0.066485
vt 0.318497 0.068940
vt 0.317406 0.079888
vt 0.335899 0.102052
vt 0.337699 0.077744
vt 0.336107 0.055889
vt 0.315297 0.072488
vt 0.313747 0.080104
vt 0.337829 0.094183
vt 0.339670 0.084237
vt 0.337860 0.062969
vt 0.335867 0.052169
vt 0.316780 0.062885
vt 0.341785 0.074915
vt 0.339978 0.071491
vt 0.339704 0.053495
vt 0.341661 0.091284
vt 0.342009 0.087746
vt 0.341709 0.061016
vt 0.339634 0.036344
vt 0.343487 0.081537
vt 0.343110 0.067476
vt 0.344517 0.092942
vt 0.345947 0.074566
vt 0.345502 0.088215
vt 0.343942 0.038480
vt 0.345001 0.095113
vt 0.342172 0.030738
vt 0.347273 0.096288
vt 0.347678 0.094293
vt 0.347792 0.080172
vt 0.345981 0.030028
vt 0.349970 0.075749
vt 0.344563 0.023666
vt 0.348407 0.097512
vt 0.350268 0.089273
vt 0.602441 0.563705
vt 0.606264 0.553113
vt 0.609070 0.562179
vt 0.612640 0.550191
vt 0.610258 0.539713
vt 0.614178 0.560438
vt 0.612666 0.540106
vt 0.608016 0.531783
vt 0.616493 0.543766
vt 0.613188 0.530363
vt 0.473046 0.193284
vt 0.061882 0.028091
vt 0.059553 0.029927
vt 0.065174 0.027777
vt 0.060898 0.027244
vt 0.068281 0.030145
vt 0.066580 0.024038
vt 0.059704 0.025766
vt 0.024369 0.071271
vt 0.024746 0.083088
vt 0.022565 0.080124
vt 0.764099 0.619150
vt 0.768936 0.606613
vt 0.763203 0.614617
vt 0.769809 0.614070
vt 0.762261 0.629324
vt 0.767124 0.618265
vt 0.758343 0.638996
vt 0.765736 0.629031
vt 0.771244 0.621267
vt 0.759294 0.640991
vt 0.761612 0.642128
vt 0.774324 0.631753
vt 0.755009 0.652186
vt 0.763843 0.648386
vt 0.769533 0.628774
vt 0.772551 0.632232
vt 0.757330 0.649363
vt 0.763705 0.661139
vt 0.767603 0.647326
vt 0.768325 0.638365
vt 0.775056 0.642345
vt 0.755033 0.664055
vt 0.750124 0.672438
vt 0.759047 0.665191
vt 0.772729 0.643446
vt 0.775959 0.648877
vt 0.767018 0.663111
vt 0.762189 0.671207
vt 0.772504 0.656175
vt 0.775973 0.659063
vt 0.755312 0.670115
vt 0.748249 0.681965
vt 0.765966 0.686770
vt 0.761821 0.689927
vt 0.774429 0.661001
vt 0.776853 0.664690
vt 0.752319 0.680435
vt 0.756930 0.696152
vt 0.770978 0.667574
vt 0.773476 0.672560
vt 0.776255 0.672819
vt 0.748327 0.696637
vt 0.767201 0.696627
vt 0.760371 0.709400
vt 0.774782 0.680524
vt 0.777708 0.676294
vt 0.752852 0.700345
vt 0.744256 0.693409
vt 0.770607 0.701776
vt 0.765803 0.712950
vt 0.754034 0.728918
vt 0.772265 0.706378
vt 0.775365 0.691182
vt 0.751754 0.716800
vt 0.746323 0.704741
vt 0.768160 0.718990
vt 0.764786 0.724460
vt 0.758038 0.730873
vt 0.773365 0.711843
vt 0.775899 0.694326
vt 0.741684 0.705850
vt 0.748881 0.717389
vt 0.770099 0.726148
vt 0.760555 0.732872
vt 0.750826 0.734919
vt 0.757692 0.750396
vt 0.775542 0.700202
vt 0.776749 0.698971
vt 0.744492 0.719664
vt 0.767355 0.730850
vt 0.763138 0.735530
vt 0.752561 0.749952
vt 0.774564 0.712610
vt 0.741160 0.719316
vt 0.764854 0.738007
vt 0.768621 0.744003
vt 0.749407 0.754088
vt 0.753143 0.772098
vt 0.772540 0.743029
vt 0.776857 0.716109
vt 0.738324 0.720464
vt 0.745198 0.749879
vt 0.766684 0.742827
vt 0.763640 0.750775
vt 0.759502 0.769063
vt 0.776338 0.729651
vt 0.781037 0.704972
vt 0.741750 0.735063
vt 0.772723 0.759799
vt 0.765333 0.755511
vt 0.754396 0.788298
vt 0.774665 0.749277
vt 0.780047 0.725521
vt 0.738682 0.734625
vt 0.739463 0.742889
vt 0.770409 0.764821
vt 0.769201 0.763589
vt 0.763482 0.772947
vt 0.759098 0.796486
vt 0.778870 0.751505
vt 0.784113 0.709581
vt 0.777848 0.764773
vt 0.770200 0.782497
vt 0.766560 0.772842
vt 0.756601 0.812689
vt 0.782695 0.731030
vt 0.774139 0.776839
vt 0.768464 0.776247
vt 0.762243 0.801933
vt 0.759846 0.830832
vt 0.781084 0.765715
vt 0.786948 0.715211
vt 0.781960 0.755286
vt 0.777557 0.776873
vt 0.771743 0.786587
vt 0.767766 0.790766
vt 0.780310 0.774379
vt 0.786931 0.735605
vt 0.786425 0.756436
vt 0.777435 0.792982
vt 0.769502 0.797434
vt 0.774850 0.792169
vt 0.762143 0.835299
vt 0.784500 0.767000
vt 0.789027 0.738085
vt 0.779857 0.788433
vt 0.771764 0.800987
vt 0.767296 0.808516
vt 0.765197 0.809598
vt 0.783426 0.776668
vt 0.789476 0.751733
vt 0.775155 0.802874
vt 0.780243 0.812723
vt 0.768929 0.811812
vt 0.764287 0.828632
vt 0.790807 0.780055
vt 0.787159 0.779129
vt 0.790449 0.762737
vt 0.782477 0.790687
vt 0.777772 0.815257
vt 0.772949 0.809352
vt 0.768606 0.823701
vt 0.766499 0.819626
vt 0.765832 0.831523
vt 0.786636 0.790768
vt 0.775687 0.815632
vt 0.783199 0.814223
vt 0.770068 0.815114
vt 0.792996 0.773796
vt 0.786806 0.804948
vt 0.774082 0.818708
vt 0.790253 0.793482
vt 0.794162 0.785677
vt 0.795896 0.789343
vt 0.791303 0.808093
vt 0.793332 0.796942
vt 0.566454 0.030857
vt 0.567832 0.033268
vt 0.567103 0.023883
vt 0.909284 0.926997
vt 0.912479 0.927659
vt 0.910720 0.920486
vt 0.909724 0.939214
vt 0.906078 0.931117
vt 0.912774 0.941712
vt 0.910613 0.952064
vt 0.906484 0.941621
vt 0.912012 0.966089
vt 0.903447 0.944021
vt 0.900636 0.918910
vt 0.906980 0.953571
vt 0.913127 0.966516
vt 0.900985 0.930739
vt 0.909285 0.979852
vt 0.907204 0.967585
vt 0.898244 0.941416
vt 0.897430 0.910175
vt 0.896948 0.920261
vt 0.911008 0.975444
vt 0.900167 0.947719
vt 0.897159 0.932204
vt 0.912994 0.968003
vt 0.895382 0.948092
vt 0.894005 0.933000
vt 0.897106 0.895657
vt 0.892429 0.909208
vt 0.897992 0.887910
vt 0.890931 0.937564
vt 0.897459 0.886193
vt 0.892525 0.897708
vt 0.890067 0.923097
vt 0.891346 0.949819
vt 0.897484 0.875502
vt 0.895189 0.883715
vt 0.888435 0.900063
vt 0.888854 0.912014
vt 0.888367 0.940666
vt 0.887835 0.952625
vt 0.892554 0.956615
vt 0.890972 0.885208
vt 0.887998 0.888217
vt 0.886409 0.928136
vt 0.889463 0.965455
vt 0.895874 0.871037
vt 0.893752 0.870689
vt 0.885420 0.902899
vt 0.885175 0.914072
vt 0.883693 0.931608
vt 0.885228 0.943135
vt 0.885275 0.966961
vt 0.889194 0.862031
vt 0.887781 0.876807
vt 0.882468 0.917159
vt 0.882858 0.955909
vt 0.890915 0.859539
vt 0.882595 0.905879
vt 0.879298 0.919669
vt 0.879368 0.948128
vt 0.889430 0.850180
vt 0.876408 0.934008
vt 0.893058 0.856354
vt 0.873733 0.948585
vt 0.876155 0.956377
vt 0.870945 0.962953
vt 0.829052 0.294314
vt 0.831183 0.292265
vt 0.831906 0.288375
vt 0.828448 0.298078
vt 0.834141 0.286295
vt 0.826462 0.301390
vt 0.827898 0.302602
vt 0.832945 0.291743
vt 0.828380 0.294588
vt 0.830777 0.304549
vt 0.836414 0.286340
vt 0.825996 0.296662
vt 0.825599 0.304478
vt 0.829809 0.313175
vt 0.834834 0.307450
vt 0.835641 0.289467
vt 0.823206 0.305174
vt 0.827070 0.310550
vt 0.832232 0.312989
vt 0.835244 0.296749
vt 0.839264 0.288230
vt 0.823048 0.301452
vt 0.829775 0.323585
vt 0.827108 0.315811
vt 0.834873 0.320548
vt 0.836888 0.306761
vt 0.837935 0.289268
vt 0.820949 0.302239
vt 0.823218 0.298019
vt 0.822669 0.310303
vt 0.827285 0.326743
vt 0.832288 0.321539
vt 0.823427 0.318032
vt 0.838041 0.313791
vt 0.837512 0.295950
vt 0.839584 0.291632
vt 0.820202 0.308904
vt 0.824724 0.296295
vt 0.830622 0.331716
vt 0.840506 0.312121
vt 0.840305 0.302555
vt 0.841386 0.288695
vt 0.817119 0.305424
vt 0.822221 0.295202
vt 0.820383 0.318979
vt 0.840630 0.294006
vt 0.842240 0.286142
vt 0.817930 0.310784
vt 0.818393 0.319180
vt 0.843171 0.309307
vt 0.843307 0.298033
vt 0.815719 0.311960
vt 0.843549 0.289114
vt 0.845847 0.310237
vt 0.845659 0.297564
vt 0.844015 0.285474
vt 0.846839 0.285916
vt 0.845943 0.284537
vt 0.848171 0.306794
vt 0.848394 0.294193
vt 0.847453 0.279924
vt 0.851120 0.286545
vt 0.849986 0.279540
vt 0.852164 0.296964
vt 0.850471 0.274380
vt 0.852274 0.277500
vt 0.854240 0.285589
vt 0.852365 0.272034
vt 0.853779 0.296946
vt 0.854225 0.272702
vt 0.856821 0.284304
vt 0.855368 0.263580
vt 0.857028 0.274811
vt 0.857646 0.260184
vt 0.857296 0.267459
vt 0.859140 0.280407
vt 0.859050 0.272100
vt 0.859744 0.260316
vt 0.861530 0.277851
vt 0.861828 0.260544
vt 0.373679 0.071684
vt 0.375177 0.076337
vt 0.374435 0.072503
vt 0.372488 0.066885
vt 0.373792 0.064699
vt 0.312181 0.236256
vt 0.311538 0.248319
vt 0.308438 0.221777
vt 0.305979 0.246855
vt 0.306652 0.237446
vt 0.309906 0.261955
vt 0.308547 0.209804
vt 0.301574 0.235057
vt 0.309118 0.275428
vt 0.306014 0.262506
vt 0.302163 0.210820
vt 0.300565 0.263266
vt 0.295387 0.250403
vt 0.296466 0.223341
vt 0.305869 0.277159
vt 0.310107 0.291542
vt 0.295951 0.236934
vt 0.296968 0.210817
vt 0.296142 0.277408
vt 0.295119 0.265289
vt 0.292167 0.250713
vt 0.290939 0.224063
vt 0.291772 0.237263
vt 0.306798 0.289866
vt 0.302630 0.284170
vt 0.292595 0.261394
vt 0.291508 0.210957
vt 0.308345 0.302166
vt 0.299742 0.287291
vt 0.289709 0.250918
vt 0.287401 0.237063
vt 0.286518 0.224355
vt 0.302416 0.291906
vt 0.305314 0.305409
vt 0.294740 0.276938
vt 0.291832 0.265049
vt 0.286010 0.212238
vt 0.296894 0.291301
vt 0.286331 0.254261
vt 0.282915 0.238067
vt 0.301414 0.306226
vt 0.293393 0.278896
vt 0.288765 0.265417
vt 0.283801 0.249451
vt 0.280779 0.223155
vt 0.295516 0.324065
vt 0.298198 0.338167
vt 0.290471 0.279617
vt 0.293730 0.290867
vt 0.297486 0.307419
vt 0.284523 0.265679
vt 0.283762 0.265338
vt 0.285246 0.280004
vt 0.294197 0.308653
vt 0.292820 0.354510
vt 0.297497 0.353982
vt 0.290820 0.290952
vt 0.282333 0.281467
vt 0.291603 0.309045
vt 0.287960 0.343220
vt 0.301578 0.367389
vt 0.287363 0.297887
vt 0.280960 0.297736
vt 0.287936 0.357768
vt 0.293764 0.370219
vt 0.286023 0.327696
vt 0.281384 0.361728
vt 0.286302 0.311482
vt 0.282142 0.312585
vt 0.281664 0.328698
vt 0.280472 0.345030
vt 0.278368 0.313363
vt 0.273078 0.345813
vt 0.274514 0.312990
vt 0.276198 0.329469
vt 0.300554 0.726332
vt 0.300382 0.721731
vt 0.300149 0.731464
vt 0.299402 0.723300
vt 0.299170 0.728522
vt 0.297060 0.727377
vt 0.300150 0.736267
vt 0.299485 0.732895
vt 0.300220 0.741106
vt 0.299417 0.737850
vt 0.299939 0.746177
vt 0.299022 0.743112
vt 0.197954 0.100450
vt 0.201694 0.109978
vt 0.201514 0.106042
vt 0.197883 0.096846
vt 0.203369 0.108805
vt 0.199305 0.099907
vt 0.192708 0.088022
vt 0.195087 0.092255
vt 0.205087 0.106380
vt 0.203206 0.105442
vt 0.199464 0.093491
vt 0.201262 0.100419
vt 0.192745 0.085676
vt 0.196936 0.092239
vt 0.206646 0.104647
vt 0.204822 0.103852
vt 0.202300 0.099879
vt 0.191309 0.083079
vt 0.195074 0.087276
vt 0.200489 0.092445
vt 0.192462 0.083873
vt 0.200526 0.090458
vt 0.196884 0.089704
vt 0.206380 0.101454
vt 0.192495 0.081532
vt 0.202329 0.093656
vt 0.198626 0.089316
vt 0.207933 0.101371
vt 0.204572 0.099435
vt 0.193483 0.078781
vt 0.203393 0.096804
vt 0.203761 0.090029
vt 0.196410 0.085577
vt 0.207142 0.092695
vt 0.199995 0.085248
vt 0.202220 0.087279
vt 0.205763 0.093852
vt 0.195987 0.078707
vt 0.204083 0.086450
vt 0.198059 0.082391
vt 0.205847 0.085431
vt 0.202662 0.078247
vt 0.199655 0.076547
vt 0.204196 0.077826
vt 0.200910 0.070783
vt 0.553260 0.735037
vt 0.554388 0.744835
vt 0.551757 0.748274
vt 0.554931 0.752279
vt 0.551170 0.738477
vt 0.551991 0.754046
vt 0.558205 0.756502
vt 0.548362 0.742619
vt 0.552388 0.761478
vt 0.556188 0.769034
vt 0.547688 0.733764
vt 0.544700 0.742945
vt 0.548595 0.753971
vt 0.552898 0.769609
vt 0.559704 0.774888
vt 0.560767 0.749187
vt 0.544422 0.735961
vt 0.545294 0.747986
vt 0.548595 0.760468
vt 0.549615 0.769669
vt 0.561703 0.759722
vt 0.556704 0.776923
vt 0.553570 0.778479
vt 0.537370 0.733661
vt 0.541954 0.747664
vt 0.545164 0.752273
vt 0.545399 0.758864
vt 0.550275 0.777077
vt 0.562741 0.771537
vt 0.557442 0.787083
vt 0.564041 0.751288
vt 0.563909 0.745113
vt 0.538977 0.742548
vt 0.542600 0.751952
vt 0.545879 0.768873
vt 0.547883 0.780736
vt 0.563633 0.780150
vt 0.565632 0.767540
vt 0.554369 0.789777
vt 0.564901 0.758926
vt 0.535640 0.738413
vt 0.536584 0.750663
vt 0.543279 0.771443
vt 0.566523 0.777229
vt 0.555945 0.801160
vt 0.561282 0.793356
vt 0.551664 0.790775
vt 0.567668 0.750514
vt 0.535974 0.742970
vt 0.536606 0.761709
vt 0.542297 0.759146
vt 0.544731 0.782807
vt 0.567651 0.788638
vt 0.569053 0.765700
vt 0.567877 0.754029
vt 0.549581 0.797237
vt 0.560342 0.800876
vt 0.564334 0.790310
vt 0.548035 0.785188
vt 0.533249 0.743916
vt 0.533750 0.753349
vt 0.539204 0.760284
vt 0.540636 0.776974
vt 0.538674 0.772380
vt 0.569605 0.773538
vt 0.552176 0.815695
vt 0.558616 0.813486
vt 0.565279 0.799408
vt 0.533664 0.758682
vt 0.537504 0.768409
vt 0.546396 0.791367
vt 0.541757 0.786014
vt 0.570785 0.785448
vt 0.573016 0.774280
vt 0.545989 0.808414
vt 0.562789 0.810040
vt 0.566410 0.808887
vt 0.531486 0.757699
vt 0.531326 0.762780
vt 0.533454 0.763465
vt 0.532034 0.776754
vt 0.535487 0.783130
vt 0.536018 0.789554
vt 0.568354 0.795698
vt 0.546636 0.799056
vt 0.548196 0.830995
vt 0.543555 0.795454
vt 0.538680 0.801151
vt 0.569849 0.796890
vt 0.574894 0.791304
vt 0.577129 0.775342
vt 0.543365 0.811788
vt 0.530441 0.764270
vt 0.573132 0.793849
vt 0.541767 0.802276
vt 0.571591 0.798506
vt 0.575602 0.798553
vt 0.578743 0.792537
vt 0.568638 0.801821
vt 0.582336 0.792629
vt 0.568478 0.806389
vt 0.575489 0.803078
vt 0.579644 0.803242
vt 0.587668 0.798097
vt 0.565756 0.814319
vt 0.571712 0.801526
vt 0.576807 0.805804
vt 0.584589 0.809886
vt 0.581230 0.810551
vt 0.567332 0.807142
vt 0.572366 0.808425
vt 0.576419 0.813672
vt 0.588316 0.808662
vt 0.582562 0.822019
vt 0.585829 0.819411
vt 0.127204 0.629040
vt 0.128303 0.631212
vt 0.128940 0.630504
vt 0.127733 0.622829
vt 0.129077 0.619078
vt 0.126373 0.616888
vt 0.130249 0.624625
vt 0.127746 0.614378
vt 0.125946 0.622695
vt 0.132497 0.622167
vt 0.130903 0.634944
vt 0.131461 0.617132
vt 0.124006 0.623350
vt 0.126978 0.606988
vt 0.133551 0.628584
vt 0.131164 0.639365
vt 0.128776 0.607283
vt 0.133211 0.640631
vt 0.133541 0.647199
vt 0.136180 0.634518
vt 0.135595 0.645504
vt 0.137559 0.647482
vt 0.137908 0.636208
vt 0.135077 0.648023
vt 0.564820 0.038194
vt 0.562541 0.043803
vt 0.561857 0.042251
vt 0.562675 0.027710
vt 0.560144 0.048673
vt 0.560360 0.036153
vt 0.559523 0.048809
vt 0.557841 0.053787
vt 0.557819 0.044975
vt 0.556992 0.054698
vt 0.555731 0.051142
vt 0.554474 0.044483
vt 0.552445 0.064622
vt 0.553371 0.056915
vt 0.551789 0.047232
vt 0.551076 0.063793
vt 0.549396 0.057000
vt 0.549783 0.069137
vt 0.548491 0.049498
vt 0.547069 0.063307
vt 0.548024 0.072788
vt 0.545991 0.053928
vt 0.544873 0.073066
vt 0.543423 0.057958
vt 0.544273 0.081249
vt 0.543435 0.064045
vt 0.546055 0.051996
vt 0.542222 0.079439
vt 0.542438 0.049780
vt 0.540510 0.061447
vt 0.541604 0.085684
vt 0.540574 0.067507
vt 0.539653 0.094512
vt 0.538484 0.078913
vt 0.534615 0.071829
vt 0.542116 0.094596
vt 0.538094 0.093686
vt 0.535201 0.080315
vt 0.535042 0.092191
vt 0.532385 0.083297
vt 0.531417 0.075838
vt 0.530540 0.093968
vt 0.318253 0.104253
vt 0.316809 0.108659
vt 0.354275 0.353353
vt 0.352776 0.360710
vt 0.353310 0.344132
vt 0.354286 0.371113
vt 0.351277 0.355496
vt 0.352023 0.377705
vt 0.355240 0.379056
vt 0.349518 0.373604
vt 0.352238 0.340522
vt 0.353660 0.390823
vt 0.350586 0.387591
vt 0.352534 0.400192
vt 0.349403 0.394343
vt 0.351467 0.401437
vt 0.350236 0.404259
vt 0.351142 0.411371
vt 0.348944 0.400039
vt 0.349407 0.407296
vt 0.350162 0.417963
vt 0.348768 0.418805
vt 0.349399 0.423063
vt 0.347650 0.416365
vt 0.350291 0.428220
vt 0.347719 0.431546
vt 0.349698 0.436607
vt 0.349030 0.431102
vt 0.346190 0.432056
vt 0.345123 0.422377
vt 0.347378 0.446636
vt 0.344210 0.443534
vt 0.347716 0.451585
vt 0.346232 0.445471
vt 0.342986 0.432188
vt 0.346522 0.456414
vt 0.345296 0.451091
vt 0.348301 0.453687
vt 0.347422 0.459473
vt 0.342075 0.450695
vt 0.345060 0.466390
vt 0.343298 0.463858
vt 0.347689 0.462372
vt 0.345900 0.471386
vt 0.346516 0.470941
vt 0.802055 0.573622
vt 0.808294 0.570801
vt 0.802245 0.564067
vt 0.810668 0.584341
vt 0.797257 0.565335
vt 0.815880 0.579167
vt 0.804033 0.585171
vt 0.796917 0.574210
vt 0.814323 0.567442
vt 0.814814 0.591723
vt 0.800877 0.589266
vt 0.807770 0.596039
vt 0.793184 0.574954
vt 0.819780 0.566347
vt 0.819922 0.589508
vt 0.811396 0.593344
vt 0.790712 0.565167
vt 0.796969 0.585830
vt 0.822999 0.576788
vt 0.815482 0.604520
vt 0.809251 0.607880
vt 0.788337 0.580124
vt 0.788921 0.556095
vt 0.790995 0.592537
vt 0.798937 0.603289
vt 0.828733 0.585504
vt 0.823381 0.599577
vt 0.803411 0.614725
vt 0.781128 0.582319
vt 0.783103 0.562913
vt 0.822517 0.610332
vt 0.813941 0.615382
vt 0.809488 0.621637
vt 0.791533 0.609213
vt 0.798440 0.618425
vt 0.826253 0.601337
vt 0.819044 0.621739
vt 0.805878 0.629688
vt 0.781180 0.594957
vt 0.779433 0.570403
vt 0.795100 0.613750
vt 0.788328 0.607929
vt 0.801309 0.622767
vt 0.829878 0.590789
vt 0.825348 0.612619
vt 0.814060 0.627134
vt 0.811052 0.632930
vt 0.784622 0.607855
vt 0.778790 0.585590
vt 0.790477 0.622166
vt 0.794977 0.626746
vt 0.829314 0.603905
vt 0.834463 0.584755
vt 0.828996 0.611970
vt 0.817887 0.630825
vt 0.801551 0.635017
vt 0.809725 0.638283
vt 0.775787 0.618223
vt 0.775945 0.602161
vt 0.773526 0.589571
vt 0.787342 0.620662
vt 0.781964 0.622019
vt 0.834728 0.598852
vt 0.814770 0.637469
vt 0.811758 0.640386
vt 0.774811 0.591561
vt 0.787491 0.639681
vt 0.784706 0.638330
vt 0.793374 0.636376
vt 0.834613 0.608787
vt 0.837517 0.600460
vt 0.800114 0.641742
vt 0.809290 0.645881
vt 0.782233 0.634520
vt 0.811562 0.645321
vt 0.804084 0.644195
vt 0.787882 0.650489
vt 0.792732 0.645826
vt 0.779285 0.652420
vt 0.802049 0.649339
vt 0.809951 0.655190
vt 0.805134 0.655270
vt 0.782850 0.652629
vt 0.794343 0.650858
vt 0.799187 0.647291
vt 0.812561 0.650372
vt 0.807875 0.656037
vt 0.789393 0.654824
vt 0.783814 0.657146
vt 0.781111 0.660600
vt 0.800557 0.658523
vt 0.801312 0.663404
vt 0.813479 0.663663
vt 0.811538 0.663676
vt 0.809379 0.665198
vt 0.778121 0.662351
vt 0.784490 0.660357
vt 0.797225 0.652786
vt 0.792276 0.655629
vt 0.804804 0.670883
vt 0.787538 0.660783
vt 0.781598 0.662119
vt 0.795235 0.659798
vt 0.791119 0.665676
vt 0.801245 0.677647
vt 0.812484 0.673121
vt 0.807535 0.680143
vt 0.783027 0.668735
vt 0.794706 0.674539
vt 0.804338 0.685659
vt 0.798400 0.683204
vt 0.809173 0.677322
vt 0.802014 0.691383
vt 0.813828 0.682125
vt 0.807117 0.690894
vt 0.809358 0.686052
vt 0.781724 0.678406
vt 0.789987 0.680714
vt 0.798793 0.687907
vt 0.804783 0.693696
vt 0.817245 0.679443
vt 0.784693 0.687997
vt 0.800317 0.697798
vt 0.798562 0.699795
vt 0.814880 0.690163
vt 0.808882 0.695925
vt 0.807236 0.695900
vt 0.791282 0.690579
vt 0.802224 0.697423
vt 0.794897 0.700056
vt 0.820651 0.689041
vt 0.818287 0.688851
vt 0.812900 0.699776
vt 0.809461 0.700565
vt 0.786601 0.697567
vt 0.794739 0.721423
vt 0.796541 0.707657
vt 0.821579 0.691638
vt 0.818267 0.697395
vt 0.790396 0.706902
vt 0.793785 0.710584
vt 0.820895 0.700750
vt 0.817203 0.706156
vt 0.794700 0.713565
vt 0.823753 0.701842
vt 0.789337 0.718591
vt 0.792175 0.718276
vt 0.820755 0.715335
vt 0.790438 0.724561
vt 0.823172 0.717223
vt 0.826394 0.711147
vt 0.129663 0.634495
vt 0.651216 0.186630
vt 0.653344 0.185993
vt 0.655748 0.184428
vt 0.654288 0.186676
vt 0.654167 0.178996
vt 0.656348 0.176946
vt 0.657219 0.182075
vt 0.657156 0.183757
vt 0.577271 0.669053
vt 0.344614 0.401802
vt 0.342579 0.391291
vt 0.342291 0.398436
vt 0.340429 0.407331
vt 0.340490 0.396994
vt 0.372101 0.048748
vt 0.372617 0.053605
vt 0.373099 0.057438
vt 0.373478 0.061256
vt 0.372153 0.062673
vt 0.371533 0.040510
vt 0.370931 0.036046
vt 0.368873 0.034909
vt 0.368414 0.039850
vt 0.369073 0.044237
vt 0.370271 0.044099
vt 0.369629 0.052252
vt 0.371192 0.053704
vt 0.369964 0.056313
vt 0.370917 0.064412
vt 0.371500 0.058553
vt 0.370331 0.059951
vt 0.367771 0.031787
vt 0.368128 0.049460
vt 0.213964 0.548663
vt 0.211458 0.546553
vt 0.211771 0.551912
vt 0.216136 0.537298
vt 0.215393 0.550483
vt 0.218786 0.545396
vt 0.216719 0.554049
vt 0.206978 0.496398
vt 0.206548 0.487823
vt 0.205686 0.492354
vt 0.204743 0.489670
vt 0.204545 0.483099
vt 0.205748 0.500746
vt 0.205331 0.480579
vt 0.208839 0.500763
vt 0.207113 0.505786
vt 0.209031 0.510985
vt 0.208089 0.484540
vt 0.208375 0.492083
vt 0.205969 0.474840
vt 0.211866 0.499857
vt 0.208003 0.471818
vt 0.206407 0.471343
vt 0.204231 0.478147
vt 0.203877 0.481152
vt 0.211108 0.506762
vt 0.211799 0.511003
vt 0.210356 0.516454
vt 0.208678 0.521736
vt 0.212389 0.522438
vt 0.210234 0.527621
vt 0.212117 0.534448
vt 0.218845 0.530565
vt 0.210013 0.539530
vt 0.207479 0.512581
vt 0.202835 0.481088
vt 0.203002 0.479404
vt 0.202620 0.479843
vt 0.202576 0.480540
vt 0.202478 0.480115
vt 0.202463 0.480412
vt 0.202394 0.480597
vt 0.202422 0.480879
vt 0.202325 0.480647
vt 0.202458 0.481874
vt 0.203058 0.484193
vt 0.204507 0.496486
vt 0.202333 0.480860
vt 0.202328 0.481053
vt 0.202248 0.480974
vt 0.202264 0.480806
vt 0.204603 0.472700
vt 0.205370 0.467692
vt 0.206014 0.464365
vt 0.206518 0.462492
vt 0.206886 0.516200
vt 0.204310 0.505689
vt 0.203511 0.492193
vt 0.207480 0.530590
vt 0.202903 0.488310
vt 0.203526 0.499456
vt 0.202351 0.480463
vt 0.202251 0.480578
vt 0.202261 0.480670
vt 0.202414 0.480304
vt 0.202234 0.480776
vt 0.069654 0.861985
vt 0.070543 0.854663
vt 0.070094 0.866356
vt 0.071110 0.862301
vt 0.071217 0.865727
vt 0.070903 0.858451
vt 0.072077 0.861782
vt 0.072221 0.865775
vt 0.070271 0.870037
vt 0.071289 0.869337
vt 0.071487 0.872853
vt 0.072553 0.871647
vt 0.071659 0.876502
vt 0.071827 0.879717
vt 0.071890 0.868282
vt 0.070495 0.873561
vt 0.072335 0.869025
vt 0.072220 0.876304
vt 0.072564 0.876245
vt 0.072412 0.867603
vt 0.072326 0.867197
vt 0.072422 0.876108
vt 0.072525 0.875821
vt 0.072601 0.874872
vt 0.136327 0.566094
vt 0.133539 0.547964
vt 0.132995 0.558387
vt 0.132314 0.565611
vt 0.128079 0.553577
vt 0.128539 0.562315
vt 0.129551 0.569478
vt 0.124509 0.560213
vt 0.124797 0.567007
vt 0.128019 0.574482
vt 0.133600 0.571877
vt 0.130373 0.575552
vt 0.134027 0.578172
vt 0.131461 0.582705
vt 0.129507 0.584180
vt 0.125472 0.574591
vt 0.131577 0.588368
vt 0.129489 0.594725
vt 0.127947 0.579358
vt 0.126587 0.587183
vt 0.128203 0.594584
vt 0.133830 0.594559
vt 0.136292 0.584174
vt 0.136691 0.599239
vt 0.132445 0.603773
vt 0.134492 0.602855
vt 0.137485 0.604306
vt 0.122466 0.566664
vt 0.122445 0.572964
vt 0.126598 0.542196
vt 0.133568 0.536503
vt 0.134838 0.608999
vt 0.137228 0.609923
vt 0.136562 0.616115
vt 0.137697 0.616614
vt 0.123337 0.551202
vt 0.134751 0.614326
vt 0.129926 0.601843
vt 0.131824 0.529312
vt 0.133666 0.516654
vt 0.131524 0.516806
vt 0.122915 0.528694
vt 0.131602 0.511014
vt 0.130041 0.516667
vt 0.126639 0.522148
vt 0.133561 0.509831
vt 0.127168 0.527726
vt 0.130161 0.510028
vt 0.123130 0.522052
vt 0.120664 0.534877
vt 0.134538 0.503262
vt 0.132213 0.504418
vt 0.127622 0.515958
vt 0.121208 0.521608
vt 0.128144 0.509266
vt 0.130267 0.504755
vt 0.135166 0.496909
vt 0.132790 0.496550
vt 0.023054 0.119917
vt 0.018772 0.124478
vt 0.019584 0.136016
vt 0.017380 0.130511
vt 0.016492 0.143587
vt 0.016133 0.136088
vt 0.015679 0.139918
vt 0.020247 0.111392
vt 0.024609 0.106191
vt 0.015687 0.128166
vt 0.027703 0.109329
vt 0.025859 0.124129
vt 0.028414 0.098112
vt 0.025808 0.096002
vt 0.026666 0.088359
vt 0.028539 0.089564
vt 0.030128 0.083473
vt 0.024768 0.086118
vt 0.023817 0.091894
vt 0.021487 0.097685
vt 0.022985 0.087055
vt 0.013417 0.133758
vt 0.023777 0.085211
vt 0.023391 0.084709
vt 0.013675 0.138885
vt 0.012756 0.137573
vt 0.012511 0.140264
vt 0.012927 0.141802
vt 0.013877 0.143730
vt 0.012283 0.142527
vt 0.012066 0.141929
vt 0.011945 0.140956
vt 0.011718 0.143039
vt 0.012056 0.140079
vt 0.012181 0.138833
vt 0.015367 0.119432
vt 0.011417 0.143137
vt 0.011458 0.143840
vt 0.014046 0.127526
vt 0.011364 0.143751
vt 0.011313 0.144004
vt 0.011268 0.143890
vt 0.029156 0.078912
vt 0.030135 0.079552
vt 0.030176 0.077848
vt 0.030898 0.078342
vt 0.030588 0.076953
vt 0.030458 0.076292
vt 0.030594 0.076361
vt 0.030195 0.075490
vt 0.029478 0.074676
vt 0.031017 0.082097
vt 0.030446 0.075750
vt 0.011286 0.144020
vt 0.011942 0.137297
vt 0.011980 0.134521
vt 0.031344 0.088684
vt 0.031444 0.095777
vt 0.014579 0.146647
vt 0.011861 0.138786
vt 0.011725 0.140009
vt 0.023536 0.084492
vt 0.023792 0.083523
vt 0.023605 0.083932
vt 0.023456 0.084199
vt 0.023457 0.084084
vt 0.016402 0.151177
vt 0.023596 0.083696
vt 0.015827 0.150015
vt 0.015722 0.152596
vt 0.016038 0.153440
vt 0.015729 0.153493
vt 0.023468 0.083793
vt 0.862545 0.640676
vt 0.865040 0.640334
vt 0.865312 0.637411
vt 0.864397 0.637719
vt 0.865513 0.639199
vt 0.864287 0.639211
vt 0.863788 0.638966
vt 0.864174 0.640792
vt 0.802602 0.113868
vt 0.805419 0.104511
vt 0.801287 0.109297
vt 0.804751 0.115999
vt 0.808055 0.104276
vt 0.802707 0.104542
vt 0.802370 0.123808
vt 0.808254 0.112583
vt 0.809323 0.108884
vt 0.806651 0.118616
vt 0.969035 0.555064
vt 0.971708 0.553050
vt 0.969968 0.547616
vt 0.022206 0.160074
vt 0.022234 0.158824
vt 0.022116 0.159138
vt 0.022086 0.158692
vt 0.022074 0.162738
vt 0.022253 0.149579
vt 0.022579 0.154454
vt 0.412277 0.526356
vt 0.413851 0.536069
vt 0.415558 0.534121
vt 0.415684 0.516052
vt 0.416807 0.544853
vt 0.421002 0.519911
vt 0.420267 0.537369
vt 0.410394 0.536325
vt 0.413406 0.542935
vt 0.408284 0.535420
vt 0.407841 0.529910
vt 0.233425 0.636313
vt 0.236339 0.638069
vt 0.728346 0.799092
vt 0.729149 0.794828
vt 0.726648 0.789809
vt 0.728560 0.788011
vt 0.727487 0.784668
vt 0.729894 0.803035
vt 0.727954 0.804406
vt 0.728721 0.806178
vt 0.729433 0.807798
vt 0.726660 0.801883
vt 0.725458 0.798804
vt 0.724744 0.791112
vt 0.723885 0.795582
vt 0.726002 0.806579
vt 0.726776 0.808571
vt 0.727778 0.806710
vt 0.727402 0.810046
vt 0.725126 0.784206
vt 0.729170 0.813629
vt 0.721761 0.789382
vt 0.721444 0.782634
vt 0.722471 0.778550
vt 0.730206 0.809903
vt 0.894830 0.817845
vt 0.895275 0.826941
vt 0.897003 0.822979
vt 0.893407 0.826245
vt 0.893198 0.820641
vt 0.894128 0.815810
vt 0.896446 0.812307
vt 0.893393 0.831474
vt 0.895172 0.831775
vt 0.897236 0.828482
vt 0.376247 0.078702
vt 0.377225 0.083408
vt 0.376166 0.087009
vt 0.374852 0.081008
vt 0.409765 0.898349
vt 0.177175 0.503948
vt 0.414151 0.816366
vt 0.841467 0.713479
vt 0.840123 0.716999
vt 0.839983 0.712809
vt 0.840813 0.709266
vt 0.895547 0.853383
vt 0.798164 0.115194
vt 0.761150 0.868277
vt 0.762680 0.874599
vt 0.763370 0.867034
vt 0.764931 0.874432
vt 0.765248 0.866487
vt 0.762178 0.854181
vt 0.767551 0.868100
vt 0.413778 0.924817
vt 0.413612 0.920875
vt 0.412329 0.921431
vt 0.411076 0.928395
vt 0.763444 0.879253
vt 0.762207 0.878184
vt 0.763644 0.884199
vt 0.763410 0.876061
vt 0.764747 0.893090
vt 0.760861 0.848027
vt 0.760653 0.842892
vt 0.759090 0.843463
vt 0.757114 0.843437
vt 0.761593 0.842626
vt 0.762191 0.844791
vt 0.259792 0.053560
vt 0.259432 0.056845
vt 0.259015 0.049486
vt 0.260887 0.047526
vt 0.259092 0.044592
vt 0.648058 0.223647
vt 0.650635 0.220592
vt 0.648475 0.204392
vt 0.644191 0.216506
vt 0.645681 0.228286
vt 0.638203 0.233922
vt 0.640994 0.225133
vt 0.638341 0.217161
vt 0.636165 0.223867
vt 0.641217 0.205575
vt 0.644071 0.235699
vt 0.640999 0.242987
vt 0.638145 0.247732
vt 0.634916 0.241475
vt 0.634167 0.233847
vt 0.632652 0.225973
vt 0.630306 0.228458
vt 0.821394 0.685822
vt 0.824004 0.682092
vt 0.826485 0.687899
vt 0.829366 0.695141
vt 0.821822 0.676304
vt 0.819073 0.681687
vt 0.820833 0.680296
vt 0.816197 0.665948
vt 0.819352 0.668441
vt 0.817895 0.664173
vt 0.819361 0.661274
vt 0.815969 0.661570
vt 0.817416 0.660064
vt 0.835010 0.698868
vt 0.825276 0.675442
vt 0.821508 0.668190
vt 0.822852 0.670993
vt 0.820172 0.664846
vt 0.820399 0.660732
vt 0.816308 0.658416
vt 0.917284 0.901874
vt 0.914722 0.908767
vt 0.913222 0.905665
vt 0.911653 0.904654
vt 0.911568 0.909831
vt 0.909789 0.896018
vt 0.909245 0.905353
vt 0.918201 0.903863
vt 0.919113 0.907866
vt 0.907132 0.893039
vt 0.908193 0.915166
vt 0.906132 0.907343
vt 0.904177 0.898735
vt 0.924613 0.816159
vt 0.927796 0.813080
vt 0.925865 0.802809
vt 0.922303 0.804209
vt 0.920820 0.818721
vt 0.930230 0.803291
vt 0.918701 0.804179
vt 0.917315 0.820309
vt 0.930770 0.818287
vt 0.934113 0.811881
vt 0.927516 0.825162
vt 0.918622 0.834256
vt 0.914496 0.835156
vt 0.914438 0.821022
vt 0.923360 0.833303
vt 0.934086 0.825312
vt 0.937462 0.820091
vt 0.937151 0.833130
vt 0.940730 0.829552
vt 0.939790 0.843416
vt 0.944451 0.840989
vt 0.941865 0.859563
vt 0.930913 0.831445
vt 0.944191 0.864215
vt 0.934131 0.837358
vt 0.936703 0.842850
vt 0.937842 0.852354
vt 0.938685 0.862779
vt 0.927656 0.839439
vt 0.920025 0.849027
vt 0.915769 0.848657
vt 0.916979 0.861502
vt 0.921097 0.864501
vt 0.924352 0.850793
vt 0.934610 0.847884
vt 0.931324 0.843792
vt 0.921927 0.882762
vt 0.925447 0.865436
vt 0.935501 0.857267
vt 0.932154 0.854801
vt 0.933365 0.864735
vt 0.929610 0.864813
vt 0.931219 0.876410
vt 0.926823 0.877899
vt 0.928641 0.889285
vt 0.928447 0.852936
vt 0.913564 0.859325
vt 0.923529 0.894522
vt 0.936336 0.864920
vt 0.944503 0.824251
vt 0.940990 0.813858
vt 0.937769 0.806558
vt 0.911171 0.849625
vt 0.911985 0.837310
vt 0.924981 0.901154
vt 0.912144 0.826315
vt 0.909982 0.832622
vt 0.910497 0.828065
vt 0.934478 0.798094
vt 0.949600 0.820531
vt 0.949352 0.811386
vt 0.944418 0.800735
vt 0.941182 0.801073
vt 0.938596 0.793950
vt 0.927347 0.791062
vt 0.916465 0.810248
vt 0.916487 0.800029
vt 0.922862 0.789718
vt 0.920720 0.793600
vt 0.918647 0.800932
vt 0.918566 0.794315
vt 0.916458 0.791058
vt 0.914287 0.807991
vt 0.931354 0.788634
vt 0.918266 0.891049
vt 0.952115 0.817634
vt 0.922539 0.916743
vt 0.944315 0.790514
vt 0.908455 0.849385
vt 0.911001 0.844711
vt 0.914310 0.797383
vt 0.913753 0.818309
vt 0.909150 0.841460
vt 0.935017 0.783823
vt 0.939373 0.780485
vt 0.921366 0.908203
vt 0.951727 0.811541
vt 0.932301 0.775837
vt 0.911629 0.805220
vt 0.911422 0.812521
vt 0.934083 0.763789
vt 0.909725 0.823878
vt 0.909269 0.818001
vt 0.906752 0.822611
vt 0.907801 0.828499
vt 0.906559 0.832868
vt 0.906337 0.842786
vt 0.954317 0.813887
vt 0.952818 0.823047
vt 0.943270 0.908545
vt 0.942475 0.910643
vt 0.971734 0.450608
vt 0.972609 0.451038
vt 0.969152 0.448662
vt 0.967897 0.448573
vt 0.965694 0.447717
vt 0.964354 0.447190
vt 0.962918 0.447063
vt 0.961007 0.446247
vt 0.954855 0.444861
vt 0.957410 0.445643
vt 0.959514 0.445565
vt 0.989434 0.478942
vt 0.986988 0.476821
vt 0.986125 0.476113
vt 0.984731 0.475255
vt 0.983801 0.473457
vt 0.978235 0.461401
vt 0.979284 0.463500
vt 0.982485 0.471080
vt 0.981551 0.468432
vt 0.092957 0.452470
vt 0.094502 0.453415
vt 0.096054 0.454120
vt 0.091101 0.450459
vt 0.089431 0.448935
vt 0.097213 0.455097
vt 0.085152 0.443856
vt 0.082020 0.439602
vt 0.098485 0.455276
vt 0.101757 0.455933
vt 0.103912 0.455404
vt 0.077042 0.429370
vt 0.078349 0.430734
vt 0.073786 0.425427
vt 0.105717 0.454541
vt 0.100170 0.456044
vt 0.109118 0.453308
vt 0.114647 0.450955
vt 0.116319 0.450148
vt 0.118184 0.449931
vt 0.119576 0.449592
vt 0.126588 0.447315
vt 0.133353 0.444648
vt 0.136902 0.444731
vt 0.137909 0.445201
vt 0.139880 0.445776
vt 0.141828 0.447378
vt 0.144411 0.448999
vt 0.145601 0.449431
vt 0.147712 0.450416
vt 0.899905 0.843904
vt 0.901321 0.845075
vt 0.898758 0.844054
vt 0.753109 0.123845
vt 0.754527 0.125498
vt 0.751010 0.121539
vt 0.751827 0.122848
vt 0.756820 0.128833
vt 0.745627 0.113965
vt 0.748268 0.118024
vt 0.749803 0.120027
vt 0.760968 0.134265
vt 0.762173 0.135379
vt 0.759236 0.132136
vt 0.742035 0.108897
vt 0.743273 0.110616
vt 0.739167 0.104287
vt 0.764095 0.135707
vt 0.071877 0.423331
vt 0.053534 0.392931
vt 0.056840 0.395483
vt 0.058187 0.397759
vt 0.061794 0.405223
vt 0.065413 0.413218
vt 0.067458 0.415864
vt 0.051782 0.392428
vt 0.063030 0.408822
vt 0.050052 0.392952
vt 0.048208 0.393994
vt 0.046754 0.395399
vt 0.044771 0.397949
vt 0.042459 0.398578
vt 0.040132 0.399177
vt 0.038825 0.399311
vt 0.034754 0.396219
vt 0.031809 0.389541
vt 0.030578 0.383691
vt 0.029230 0.378325
vt 0.028467 0.372445
vt 0.027473 0.362601
vt 0.026413 0.351395
vt 0.024944 0.344295
vt 0.024162 0.339246
vt 0.023341 0.333590
vt 0.021892 0.327064
vt 0.020183 0.322346
vt 0.018464 0.318642
vt 0.016177 0.315951
vt 0.949091 0.449442
vt 0.951201 0.447478
vt 0.945320 0.450492
vt 0.941524 0.453485
vt 0.939135 0.455111
vt 0.937016 0.455171
vt 0.934647 0.453714
vt 0.932461 0.452144
vt 0.929987 0.452524
vt 0.927891 0.451751
vt 0.555852 0.635978
vt 0.558890 0.640935
vt 0.563233 0.651825
vt 0.567248 0.661503
vt 0.569554 0.662697
vt 0.370247 0.305047
vt 0.371173 0.297449
vt 0.368980 0.311388
vt 0.369691 0.308067
vt 0.372745 0.284879
vt 0.371851 0.292726
vt 0.363075 0.346909
vt 0.364430 0.338273
vt 0.366964 0.322166
vt 0.373363 0.279511
vt 0.374990 0.264776
vt 0.366079 0.327956
vt 0.362119 0.349785
vt 0.359552 0.357970
vt 0.375332 0.260446
vt 0.375753 0.254134
vt 0.358697 0.361229
vt 0.358384 0.366308
vt 0.357951 0.378686
vt 0.377194 0.222133
vt 0.377194 0.214424
vt 0.376166 0.246185
vt 0.377229 0.225555
vt 0.376552 0.238594
vt 0.377084 0.229531
vt 0.376418 0.241565
vt 0.385051 0.112804
vt 0.384464 0.109447
vt 0.385570 0.119433
vt 0.384129 0.107590
vt 0.385903 0.129080
vt 0.385097 0.138693
vt 0.383965 0.144496
vt 0.377329 0.194703
vt 0.377705 0.188811
vt 0.383114 0.148725
vt 0.382082 0.151804
vt 0.379881 0.159701
vt 0.380444 0.157223
vt 0.379305 0.165596
vt 0.378196 0.175491
vt 0.378490 0.171384
vt 0.377948 0.184178
vt 0.377036 0.203548
vt 0.377019 0.209601
vt 0.370937 0.031929
vt 0.370611 0.028189
vt 0.184663 0.079508
vt 0.185819 0.079179
vt 0.187691 0.080302
vt 0.301363 0.783333
vt 0.300999 0.780551
vt 0.301807 0.788409
vt 0.300909 0.778879
vt 0.300488 0.771317
vt 0.300339 0.765913
vt 0.300206 0.763331
vt 0.300181 0.760883
vt 0.300008 0.758312
vt 0.300090 0.755756
vt 0.300132 0.752958
vt 0.321761 0.685227
vt 0.320887 0.685230
vt 0.319683 0.685044
vt 0.318707 0.684698
vt 0.317641 0.683377
vt 0.313686 0.674898
vt 0.316498 0.681792
vt 0.315682 0.680000
vt 0.314866 0.678574
vt 0.306769 0.608227
vt 0.305944 0.605484
vt 0.305220 0.603545
vt 0.307419 0.611206
vt 0.301922 0.596621
vt 0.286316 0.558128
vt 0.288156 0.558737
vt 0.291565 0.567392
vt 0.290800 0.565148
vt 0.292385 0.569370
vt 0.285179 0.557239
vt 0.283441 0.556345
vt 0.282430 0.555711
vt 0.278705 0.554012
vt 0.274435 0.548310
vt 0.272548 0.544268
vt 0.272019 0.540766
vt 0.271067 0.533423
vt 0.270776 0.529249
vt 0.271378 0.537331
vt 0.458427 0.261752
vt 0.459009 0.256956
vt 0.460050 0.264674
vt 0.458799 0.253814
vt 0.461207 0.265676
vt 0.462167 0.262402
vt 0.955110 0.914595
vt 0.955697 0.916819
vt 0.954470 0.912391
vt 0.956445 0.916294
vt 0.957540 0.914112
vt 0.959190 0.911597
vt 0.960595 0.910128
vt 0.953670 0.904527
vt 0.961561 0.909045
vt 0.952817 0.899914
vt 0.963400 0.907941
vt 0.965052 0.907098
vt 0.952424 0.890628
vt 0.968049 0.906391
vt 0.952618 0.884682
vt 0.969588 0.905667
vt 0.952715 0.881313
vt 0.970578 0.905475
vt 0.972897 0.904261
vt 0.975833 0.902682
vt 0.977907 0.902413
vt 0.979698 0.902178
vt 0.981645 0.901623
vt 0.983592 0.900984
vt 0.988778 0.899178
vt 0.990025 0.899142
vt 0.991837 0.897932
vt 0.995109 0.896531
vt 0.383143 0.102561
vt 0.382529 0.098926
vt 0.381038 0.091675
vt 0.383340 0.105128
vt 0.383960 0.107346
vt 0.824188 0.408307
vt 0.826053 0.391508
vt 0.825651 0.398118
vt 0.822379 0.416725
vt 0.821090 0.422447
vt 0.820136 0.427042
vt 0.819669 0.429250
vt 0.818109 0.439789
vt 0.817120 0.445208
vt 0.815076 0.454712
vt 0.816001 0.450639
vt 0.814064 0.460216
vt 0.813317 0.466571
vt 0.813015 0.469339
vt 0.070018 0.877350
vt 0.736129 0.783885
vt 0.732111 0.776246
vt 0.730572 0.771772
vt 0.729661 0.768961
vt 0.724237 0.749972
vt 0.728383 0.765707
vt 0.726715 0.759940
vt 0.725452 0.755902
vt 0.723311 0.746521
vt 0.721142 0.739335
vt 0.719920 0.733847
vt 0.473522 0.192070
vt 0.472621 0.198894
vt 0.463427 0.256769
vt 0.463588 0.253463
vt 0.853733 0.266330
vt 0.374285 0.065542
vt 0.374618 0.069593
vt 0.300616 0.728672
vt 0.300891 0.725671
vt 0.300803 0.723282
vt 0.300392 0.731505
vt 0.300502 0.743078
vt 0.300460 0.740493
vt 0.300352 0.745724
vt 0.300369 0.748430
vt 0.300345 0.750071
vt 0.197700 0.101081
vt 0.196929 0.099409
vt 0.200967 0.109266
vt 0.195526 0.096665
vt 0.201917 0.111273
vt 0.194838 0.095183
vt 0.202730 0.111111
vt 0.192335 0.088271
vt 0.193690 0.091973
vt 0.203712 0.109478
vt 0.205247 0.107557
vt 0.205850 0.106670
vt 0.206461 0.105878
vt 0.207155 0.104567
vt 0.207876 0.103393
vt 0.208518 0.102076
vt 0.357460 0.384565
vt 0.356131 0.390121
vt 0.354756 0.397752
vt 0.354190 0.401052
vt 0.352847 0.407004
vt 0.352191 0.411327
vt 0.351286 0.417414
vt 0.351007 0.421306
vt 0.350560 0.426946
vt 0.350512 0.429669
vt 0.349914 0.437920
vt 0.348980 0.446677
vt 0.348517 0.454894
vt 0.348292 0.458054
vt 0.347893 0.464052
vt 0.347196 0.469478
vt 0.344980 0.480675
vt 0.346807 0.472306
vt 0.373186 0.053051
vt 0.372954 0.050607
vt 0.372809 0.048547
vt 0.372628 0.046291
vt 0.373412 0.055217
vt 0.373575 0.056947
vt 0.373772 0.059159
vt 0.372321 0.042678
vt 0.373790 0.060823
vt 0.372006 0.038519
vt 0.371779 0.036134
vt 0.371616 0.034684
vt 0.069109 0.858726
vt 0.069220 0.861270
vt 0.068940 0.855000
vt 0.068771 0.850061
vt 0.069404 0.863869
vt 0.069561 0.866677
vt 0.069653 0.868588
vt 0.069756 0.870416
vt 0.070591 0.880767
vt 0.069872 0.872245
vt 0.069930 0.875481
vt 0.136602 0.565844
vt 0.136514 0.562599
vt 0.136141 0.555243
vt 0.136009 0.552647
vt 0.135674 0.544114
vt 0.136962 0.576248
vt 0.137228 0.581160
vt 0.137691 0.591777
vt 0.137439 0.585880
vt 0.135590 0.540162
vt 0.135297 0.531954
vt 0.137908 0.598574
vt 0.138054 0.601848
vt 0.135282 0.528931
vt 0.135091 0.522764
vt 0.135078 0.516240
vt 0.135184 0.513662
vt 0.135202 0.509657
vt 0.138076 0.604288
vt 0.138119 0.607119
vt 0.138123 0.609936
vt 0.138341 0.613409
vt 0.135532 0.502734
vt 0.135407 0.506444
vt 0.135982 0.497965
vt 0.136665 0.491468
vt 0.897724 0.817706
vt 0.897795 0.819859
vt 0.897701 0.815847
vt 0.897606 0.812429
vt 0.897751 0.823061
vt 0.897594 0.828331
vt 0.897648 0.825282
vt 0.981135 0.467407
vt 0.376754 0.077414
vt 0.376438 0.075742
vt 0.377139 0.079158
vt 0.377684 0.081578
vt 0.376099 0.073783
vt 0.375760 0.072038
vt 0.375085 0.070695
vt 0.191831 0.086652
vt 0.190963 0.084133
vt 0.189989 0.082269
vt 0.943353 0.910838
vt 0.943715 0.910177
vt 0.942933 0.911908
vt 0.942340 0.913083
vt 0.943897 0.909152
vt 0.898305 0.844426
vt 0.897198 0.844578
vt 0.896671 0.846840
vn -0.491490 -0.518079 -0.641438
vn -0.307141 -0.630025 -0.706083
vn -0.442291 -0.546833 -0.676381
vn -0.516684 -0.274571 -0.281047
vn -0.779714 -0.368309 -0.145159
vn -0.803518 -0.000929 -0.518619
vn -0.531551 0.356759 -0.022503
vn -0.862347 -0.074923 -0.023873
vn -0.506792 0.056087 0.860242
vn -0.459220 0.662671 -0.266815
vn -0.823564 -0.389935 0.343351
vn -0.134351 0.985778 -0.032422
vn -0.582195 -0.770348 0.260024
vn -0.813627 0.160026 0.336827
vn -0.761614 0.400870 0.159083
vn -0.097855 0.982553 -0.123546
vn -0.295904 0.746225 -0.060352
vn -0.488983 0.644968 0.309174
vn 0.342426 0.811966 -0.362692
vn 0.726665 0.232588 -0.406093
vn 0.558796 0.693096 -0.386704
vn 0.476062 0.697427 -0.341243
vn -0.587733 -0.718564 0.317430
vn -0.454516 -0.831316 0.085375
vn -0.767670 -0.464927 0.096794
vn -0.707775 -0.551698 -0.125701
vn -0.816278 -0.377856 0.277180
vn -0.578055 -0.760538 -0.246053
vn -0.661905 0.247940 -0.057337
vn -0.568669 0.408213 0.051236
vn -0.900723 -0.329708 -0.091270
vn -0.734079 0.274364 -0.076573
vn -0.746105 0.290925 -0.073101
vn -0.546396 0.351581 0.334797
vn -0.757498 -0.481054 -0.111054
vn -0.455959 -0.877842 -0.122726
vn -0.886097 -0.098762 -0.009494
vn -0.402065 -0.905563 -0.135274
vn -0.967576 -0.068887 0.011715
vn -0.955724 0.240148 0.170061
vn -0.720908 -0.300649 -0.294042
vn -0.725553 -0.686900 -0.041725
vn -0.616441 -0.274271 -0.442274
vn -0.299147 -0.273279 -0.914237
vn -0.872131 -0.320177 -0.362872
vn -0.905199 -0.211222 -0.298602
vn -0.812200 -0.404091 -0.391931
vn -0.942819 -0.081220 -0.169147
vn -0.852486 -0.401149 -0.245975
vn -0.723775 -0.487667 -0.461903
vn -0.906447 -0.313513 -0.240019
vn -0.933451 -0.036706 -0.238615
vn -0.812403 -0.485707 -0.265776
vn -0.962238 0.120829 -0.138388
vn -0.923772 0.207363 -0.193137
vn -0.799351 -0.291102 -0.492885
vn -0.899127 -0.158106 -0.378337
vn -0.895324 -0.235185 -0.350630
vn -0.708135 -0.233685 -0.635028
vn -0.894899 -0.210133 -0.379768
vn -0.952144 -0.025265 -0.156613
vn -0.550192 -0.331106 -0.744272
vn -0.854792 -0.179044 -0.471790
vn -0.891362 -0.238918 -0.365911
vn -0.917322 -0.188253 -0.337468
vn -0.947558 -0.159786 -0.195427
vn -0.912400 -0.294674 -0.225118
vn -0.582408 -0.222333 -0.763577
vn -0.785862 -0.013285 -0.590035
vn -0.668008 0.000107 -0.723773
vn -0.896585 0.018552 -0.415355
vn -0.860784 0.044909 -0.399199
vn -0.931698 -0.250167 -0.224969
vn -0.766201 0.133777 -0.582761
vn -0.725648 0.404318 -0.520068
vn -0.864020 0.261269 -0.400420
vn -0.857934 0.033728 -0.402171
vn -0.834843 -0.385445 -0.367386
vn -0.767582 -0.239021 -0.552340
vn -0.771621 0.413513 -0.338467
vn -0.699072 0.436269 -0.292902
vn -0.846491 -0.443270 -0.260816
vn -0.625893 -0.579500 -0.493496
vn -0.797979 0.172600 -0.540627
vn -0.741545 0.421636 -0.500515
vn -0.799616 0.428982 -0.400830
vn -0.765830 0.477422 -0.274762
vn -0.880636 -0.313642 -0.335694
vn -0.597556 -0.535133 -0.558835
vn -0.790635 -0.254745 -0.519724
vn -0.695703 0.512656 -0.495175
vn -0.467151 0.752612 -0.239630
vn -0.238975 0.827749 -0.156245
vn -0.879641 -0.130496 -0.388704
vn -0.831638 -0.314951 -0.398015
vn -0.573436 -0.692463 -0.437657
vn -0.721103 -0.172289 -0.641490
vn -0.759638 0.410429 -0.493177
vn -0.665509 0.533112 -0.511924
vn -0.698699 0.575741 -0.368662
vn -0.491371 0.781026 0.009521
vn 0.038847 0.811145 -0.218412
vn -0.158530 0.910283 -0.244506
vn -0.931795 -0.159053 -0.293569
vn -0.610396 -0.429737 -0.644100
vn -0.761159 0.261082 -0.546361
vn -0.743864 0.461209 -0.461184
vn -0.659138 0.562399 -0.483416
vn -0.437253 0.804290 -0.209905
vn -0.183243 0.891271 -0.094851
vn -0.948134 0.124870 -0.230293
vn -0.882316 -0.142937 -0.408448
vn -0.737554 -0.180970 -0.625098
vn -0.701073 0.555399 -0.421885
vn -0.395163 0.808124 -0.336067
vn -0.370217 0.836030 -0.260655
vn -0.910356 0.225834 -0.190389
vn -0.888580 0.236064 -0.371215
vn -0.449454 -0.596427 -0.663418
vn -0.776476 0.526284 -0.294550
vn -0.451254 0.776380 -0.326452
vn -0.709175 0.648550 -0.259631
vn 0.297839 0.818299 -0.123827
vn -0.842790 0.463750 -0.089341
vn -0.722546 0.649798 -0.141407
vn -0.585388 0.769288 -0.170917
vn -0.168830 0.968363 -0.177983
vn -0.115562 0.955841 -0.202405
vn -0.730883 0.651379 0.062724
vn -0.769028 0.566547 -0.194673
vn -0.289820 0.942105 -0.140859
vn -0.655228 0.744188 -0.067014
vn -0.669492 0.722494 0.075567
vn -0.692469 0.695221 0.145336
vn -0.576476 0.807898 -0.033819
vn -0.757794 0.634546 0.124268
vn -0.669899 0.702537 0.200014
vn -0.681508 0.716998 0.048087
vn -0.710710 -0.455608 -0.197515
vn -0.826470 -0.285091 -0.300857
vn -0.702313 -0.611158 -0.208842
vn -0.288260 -0.710421 -0.628921
vn -0.253400 -0.539226 -0.787407
vn -0.268539 -0.680904 -0.650458
vn -0.381882 -0.527613 -0.720823
vn -0.309691 -0.804775 -0.506388
vn -0.468421 -0.377493 -0.740844
vn -0.568955 -0.604461 -0.440225
vn -0.663539 -0.532386 -0.499342
vn -0.383613 -0.807181 -0.405154
vn -0.739256 -0.607275 -0.009190
vn -0.778350 -0.449824 -0.418468
vn -0.845915 -0.473006 -0.107094
vn -0.815139 -0.528200 0.136264
vn -0.721676 -0.650183 0.223721
vn -0.715693 -0.685560 0.133383
vn 0.053436 -0.193152 -0.536563
vn -0.047456 -0.666014 -0.450846
vn -0.389737 -0.636151 -0.600024
vn -0.265526 -0.847781 -0.181243
vn -0.845111 0.391600 -0.348237
vn -0.773904 0.427867 -0.455877
vn -0.864629 0.394541 -0.295333
vn -0.832145 0.302830 -0.456119
vn -0.756180 0.400407 -0.505243
vn -0.873490 0.380326 -0.296349
vn -0.982318 0.165330 -0.042384
vn -0.821478 0.268365 -0.484733
vn -0.908804 0.244807 -0.323175
vn -0.710278 0.467527 -0.503417
vn -0.750665 0.300302 -0.572407
vn -0.897967 0.354181 -0.223345
vn -0.877157 0.156126 -0.448018
vn -0.909033 0.292560 -0.277033
vn -0.931940 0.308386 -0.168843
vn -0.842984 0.152309 -0.510735
vn -0.937227 0.136445 -0.314982
vn -0.989018 0.123249 0.027400
vn -0.945935 0.152637 -0.284048
vn -0.966447 0.233542 -0.072281
vn -0.728175 0.156388 -0.657256
vn -0.863881 0.133325 -0.479265
vn -0.917074 0.134713 -0.370353
vn -0.947088 0.241743 -0.195141
vn -0.949076 0.136917 -0.281077
vn -0.990619 0.115114 0.031371
vn -0.987673 0.137246 -0.005545
vn -0.964970 0.167066 -0.194544
vn -0.968388 0.204617 -0.133776
vn -0.915842 0.153085 -0.366793
vn -0.991726 0.072729 -0.058167
vn -0.981343 0.142191 -0.089334
vn -0.851512 0.234983 -0.461924
vn -0.976627 0.101830 -0.174887
vn -0.944436 0.139502 -0.292559
vn -0.995098 0.048592 -0.086017
vn -0.895892 0.221987 -0.376276
vn -0.984867 0.113258 -0.104045
vn -0.993221 0.087735 -0.032235
vn -0.989157 0.077458 -0.119985
vn -0.839893 0.330322 -0.425208
vn -0.957350 0.129494 -0.239024
vn -0.895236 0.264592 -0.352806
vn -0.997884 -0.012010 -0.022578
vn -0.966278 0.095161 -0.212162
vn -0.982183 0.111096 -0.118835
vn -0.995102 0.090420 0.018455
vn -0.984550 0.108525 -0.116983
vn -0.784613 0.349270 -0.509168
vn -0.997997 -0.030033 -0.006442
vn -0.989311 0.072365 -0.105311
vn -0.976750 0.159406 -0.035795
vn -0.990976 0.116544 -0.021509
vn -0.851825 0.381164 -0.352927
vn -0.763650 0.390683 -0.512134
vn -0.943689 0.256010 -0.186038
vn -0.886496 0.322185 -0.318804
vn -0.994400 -0.032695 -0.040435
vn -0.937183 0.111606 -0.302778
vn -0.977952 0.195567 0.006479
vn -0.798646 0.387862 -0.458112
vn -0.930392 0.332885 -0.117812
vn -0.979374 -0.049750 -0.150521
vn -0.970614 -0.081685 -0.138482
vn -0.983282 0.036886 -0.152186
vn -0.944093 0.094905 -0.299373
vn -0.811049 0.420762 -0.406104
vn -0.868878 0.423467 -0.248866
vn -0.789536 0.419035 -0.446673
vn -0.955157 -0.143996 -0.236687
vn -0.896221 -0.168167 -0.365086
vn -0.936533 -0.089722 -0.285157
vn -0.958150 0.046347 -0.256029
vn -0.898480 0.101369 -0.399767
vn -0.960795 0.233174 -0.020521
vn -0.929189 0.353205 -0.071317
vn -0.841264 0.426781 -0.326064
vn -0.755366 0.404946 -0.513381
vn -0.895516 0.416324 -0.149104
vn -0.899651 -0.149705 -0.363848
vn -0.886824 -0.056578 -0.409077
vn -0.963049 0.027088 -0.236535
vn -0.869262 -0.139777 -0.424880
vn -0.923361 0.034134 -0.353435
vn -0.905678 0.138734 -0.378794
vn -0.869837 0.432486 -0.232324
vn -0.770518 0.424940 -0.473471
vn -0.883825 -0.248259 -0.362250
vn -0.838743 -0.250528 -0.456433
vn -0.765650 -0.251125 -0.575377
vn -0.786808 -0.217282 -0.574892
vn -0.941545 0.221418 0.029670
vn -0.916763 0.229835 0.041520
vn -0.878461 -0.032197 -0.451977
vn -0.807913 -0.019124 -0.574146
vn -0.824584 0.007250 -0.517180
vn -0.938967 0.320352 -0.077353
vn -0.905255 0.369236 -0.199118
vn -0.824623 0.438831 -0.351867
vn -0.860701 0.419512 -0.286525
vn -0.728997 0.419465 -0.539325
vn -0.796425 0.425366 -0.429229
vn -0.712467 -0.326223 -0.603266
vn -0.817986 -0.032995 -0.524821
vn -0.883105 0.267626 -0.120491
vn -0.961503 0.032666 -0.244911
vn -0.923605 0.154372 -0.266366
vn -0.869353 0.407471 -0.268179
vn -0.833748 0.357910 -0.407221
vn -0.837341 0.415296 -0.347373
vn -0.873301 -0.299008 -0.371483
vn -0.736133 -0.432744 -0.497844
vn -0.838399 0.395289 -0.129064
vn -0.790691 0.454732 -0.043852
vn -0.759197 -0.171743 -0.588040
vn -0.869648 0.386586 0.306983
vn -0.879477 0.375235 0.269878
vn -0.902079 -0.020577 -0.352931
vn -0.762848 -0.090927 -0.624522
vn -0.754776 -0.030476 -0.626054
vn -0.933172 0.256805 -0.214001
vn -0.914655 0.315776 -0.245831
vn -0.865648 -0.396345 -0.296461
vn -0.813990 -0.377308 -0.419852
vn -0.698336 -0.341570 -0.604069
vn -0.855368 0.351534 -0.246670
vn -0.726478 0.635542 0.094875
vn -0.977985 0.048632 0.048318
vn -0.790787 0.103424 -0.550516
vn -0.901219 0.320608 -0.279587
vn -0.884757 0.315120 -0.339127
vn -0.871993 0.383548 -0.292357
vn -0.799618 -0.483736 -0.335454
vn -0.794293 -0.353791 -0.448188
vn -0.765859 0.631029 -0.004091
vn -0.725663 0.652525 0.194512
vn -0.880947 0.062408 -0.387507
vn -0.958481 0.057891 -0.197562
vn -0.697178 -0.025016 -0.707212
vn -0.855005 0.404723 -0.319401
vn -0.887303 0.295081 -0.352603
vn -0.860703 0.281196 -0.371745
vn -0.842759 0.217968 -0.438564
vn -0.763677 -0.559302 -0.308428
vn -0.766839 -0.523515 -0.357896
vn -0.822914 0.521267 -0.130333
vn -0.967803 0.081464 0.125917
vn -0.817526 -0.008075 -0.545694
vn -0.625989 0.043230 -0.773691
vn -0.889368 0.348046 -0.287875
vn -0.907381 0.334100 -0.246238
vn -0.861779 0.389698 -0.313053
vn -0.813952 0.168998 -0.496903
vn -0.866954 -0.243001 -0.375595
vn -0.777286 0.622578 0.003032
vn -0.955706 0.083988 0.274089
vn -0.979610 0.106504 0.048059
vn -0.881540 0.092127 -0.432682
vn -0.697561 0.051319 -0.693232
vn -0.906252 0.288155 -0.309219
vn -0.815359 0.456427 -0.344415
vn -0.687486 0.317803 -0.590282
vn -0.673599 0.111274 -0.704156
vn -0.744266 -0.545290 -0.365379
vn -0.891056 0.344261 -0.190660
vn -0.968848 0.098524 -0.193847
vn -0.598596 0.096594 -0.791459
vn -0.850990 0.456877 -0.232874
vn -0.863463 0.365565 -0.319158
vn -0.973300 0.130985 0.154310
vn -0.970926 0.140839 -0.102565
vn -0.893913 0.082620 -0.415238
vn -0.736199 0.104635 -0.652400
vn -0.863036 0.382629 -0.282873
vn -0.762894 0.546003 -0.343111
vn -0.622451 0.343322 -0.663665
vn -0.619668 0.151732 -0.765140
vn -0.961568 0.102027 0.242788
vn -0.685148 0.108733 -0.699752
vn -0.862207 0.453080 -0.212907
vn -0.767031 0.518910 -0.376176
vn -0.782138 0.538713 -0.293903
vn -0.484552 0.200302 -0.839892
vn -0.962999 0.183035 0.159573
vn -0.943111 0.184024 0.252229
vn -0.874729 0.129453 -0.429722
vn -0.568958 0.192321 -0.785000
vn -0.740704 0.415846 -0.468513
vn -0.712766 0.617758 -0.322556
vn -0.702335 0.626193 -0.331151
vn -0.350570 0.218360 -0.906534
vn -0.972405 0.207748 -0.013752
vn -0.905565 0.180631 0.369498
vn -0.900527 0.256395 -0.309036
vn -0.831153 0.476286 -0.285579
vn -0.637257 0.660989 -0.386752
vn -0.375809 0.218311 -0.881864
vn -0.405431 0.192389 -0.880927
vn -0.977634 0.135307 0.116677
vn -0.673997 0.174162 -0.681716
vn -0.599760 0.554947 -0.469546
vn -0.603284 0.707050 -0.357170
vn -0.686955 0.633532 -0.333244
vn -0.370966 0.265822 -0.860122
vn -0.962059 0.225599 -0.110415
vn -0.944876 0.067757 0.301340
vn -0.910468 0.126518 0.372983
vn -0.708722 0.302556 -0.605980
vn -0.535122 0.740902 -0.401612
vn -0.602052 0.734665 -0.304915
vn -0.470067 0.225260 -0.829454
vn -0.886194 0.284981 -0.340254
vn -0.957616 0.055943 0.267164
vn -0.978227 0.155012 0.018496
vn -0.894352 0.063071 0.432352
vn -0.082623 0.267114 -0.920376
vn -0.485399 0.755501 -0.439932
vn -0.272878 0.147110 -0.939523
vn -0.947008 0.237136 -0.188047
vn -0.752808 0.280821 -0.579288
vn -0.609775 0.724687 -0.305646
vn -0.282289 0.557793 -0.731410
vn -0.122845 0.191215 -0.971499
vn -0.549043 0.754987 -0.349491
vn -0.253691 0.197180 -0.930259
vn -0.868149 0.282514 -0.394517
vn -0.963948 0.240007 -0.106456
vn 0.145561 0.200462 -0.935206
vn -0.739625 0.294489 -0.588899
vn -0.531412 0.242570 -0.800223
vn -0.903342 0.258803 -0.318284
vn 0.017456 0.133389 -0.973165
vn -0.303401 0.184969 -0.916802
vn -0.849896 0.284931 -0.430538
vn 0.145826 0.140234 -0.973749
vn -0.574017 0.354000 -0.724552
vn -0.356019 0.218714 -0.888516
vn -0.837801 0.257043 -0.476269
vn -0.692590 0.411375 -0.586125
vn -0.058194 0.226413 -0.955762
vn -0.733074 0.392104 -0.549390
vn 0.024440 0.345962 -0.934468
vn -0.469087 0.463404 -0.732049
vn -0.276748 0.398960 -0.847983
vn -0.761678 0.398079 -0.508674
vn -0.606730 0.439807 -0.648305
vn -0.693270 0.429001 -0.572805
vn -0.556197 0.428500 -0.689524
vn -0.202843 0.465281 -0.850137
vn -0.399930 0.456688 -0.785205
vn -0.401715 0.461664 -0.779667
vn -0.343766 0.449510 -0.824336
vn -0.354169 0.443409 -0.823379
vn -0.429864 0.796665 -0.399188
vn -0.559268 0.343026 -0.519358
vn -0.740607 0.186769 -0.402219
vn -0.579562 0.356109 -0.557074
vn -0.769046 -0.104727 -0.433215
vn -0.623948 -0.359687 -0.471722
vn -0.872878 0.309909 -0.358564
vn -0.349734 -0.487553 0.604865
vn -0.380542 -0.690163 0.009351
vn -0.794941 -0.322334 0.041127
vn -0.346646 -0.013845 0.823022
vn -0.044784 0.723069 -0.674043
vn -0.590376 0.323182 -0.526670
vn -0.076417 0.439851 -0.776220
vn -0.395573 0.629910 -0.562203
vn -0.527988 -0.197115 -0.629056
vn 0.004872 0.719739 -0.690377
vn -0.094806 0.734940 -0.647303
vn -0.783075 0.385033 -0.313311
vn -0.932727 0.121874 -0.207506
vn 0.073140 0.660417 -0.739346
vn -0.004336 0.732271 -0.679984
vn -0.565068 0.627329 -0.457562
vn 0.107095 0.698684 -0.704185
vn 0.164212 0.597817 -0.771275
vn -0.085863 0.681246 -0.721899
vn 0.032222 0.706904 -0.700270
vn 0.205088 0.693139 -0.686577
vn 0.037847 0.131592 -0.878098
vn -0.103715 0.713726 -0.687441
vn -0.080921 0.672956 -0.732192
vn 0.097897 0.701525 -0.702560
vn 0.080325 0.494912 -0.835412
vn 0.248117 0.672785 -0.688802
vn -0.199157 0.635079 -0.744434
vn -0.167266 0.621053 -0.764048
vn -0.228358 0.685399 -0.686910
vn 0.029004 0.694348 -0.716220
vn 0.176442 0.657226 -0.726364
vn -0.280036 0.572920 -0.640546
vn 0.004859 0.431873 -0.820241
vn 0.232744 0.677033 -0.688812
vn -0.227955 0.669275 -0.704430
vn -0.112159 0.681394 -0.717149
vn 0.058514 0.702508 -0.705581
vn -0.476209 0.665703 -0.486585
vn 0.107129 0.502332 -0.836584
vn 0.210025 0.656037 -0.704316
vn -0.276260 0.635120 -0.718243
vn -0.284340 0.592000 -0.749821
vn -0.260813 0.710917 -0.650156
vn -0.091462 0.699681 -0.701622
vn -0.158309 0.697573 -0.692380
vn 0.191809 0.604046 -0.772812
vn 0.205231 0.632106 -0.743372
vn -0.583806 0.313727 -0.409635
vn -0.135280 0.137854 -0.898555
vn 0.243105 0.699279 -0.667709
vn -0.302059 0.685144 -0.660773
vn -0.054346 0.683718 -0.722553
vn 0.227384 0.647933 -0.718917
vn 0.103994 0.686025 -0.717487
vn 0.056697 0.428017 -0.895434
vn 0.282146 0.711750 -0.641205
vn 0.166311 0.617112 -0.751783
vn -0.306958 0.689211 -0.649263
vn -0.224266 0.611233 -0.750365
vn 0.247942 0.593517 -0.763801
vn 0.204653 0.648658 -0.726419
vn -0.575799 -0.564240 -0.447338
vn 0.098726 0.426225 -0.894133
vn 0.220890 0.647255 -0.727584
vn -0.093887 0.623545 -0.772488
vn 0.051820 0.671890 -0.733712
vn -0.422927 0.082982 -0.413046
vn 0.256958 0.686303 -0.678724
vn 0.233830 0.650095 -0.721559
vn 0.158112 0.579218 -0.793378
vn -0.954151 -0.224310 -0.074659
vn -0.966644 -0.209674 -0.059780
vn -0.839533 -0.486770 -0.174381
vn -0.867250 -0.459037 -0.074546
vn -0.947042 -0.248341 -0.058179
vn -0.938492 -0.139649 -0.258017
vn -0.921019 -0.141060 -0.330426
vn -0.897657 -0.416759 0.083699
vn -0.829496 -0.485935 -0.250720
vn -0.913457 -0.313067 -0.003252
vn -0.923138 -0.239589 -0.231102
vn -0.931602 -0.287512 0.068878
vn -0.854439 -0.429568 -0.285882
vn -0.785302 -0.585588 -0.166494
vn -0.862626 -0.491837 0.020371
vn -0.917683 -0.312559 0.121559
vn -0.782546 -0.544598 -0.283951
vn -0.944463 -0.168492 -0.011049
vn -0.926004 -0.140593 -0.234211
vn -0.967792 0.144029 0.088667
vn -0.894831 -0.378954 -0.142953
vn -0.818486 -0.465132 -0.250301
vn -0.752432 -0.293114 -0.567302
vn -0.982906 0.058727 0.029629
vn -0.947179 -0.006285 -0.242509
vn -0.799747 -0.043815 -0.540503
vn -0.904014 0.128778 -0.317094
vn -0.891278 0.391940 -0.080998
vn -0.913432 0.386094 -0.004777
vn -0.853034 0.400337 -0.194280
vn -0.561310 -0.214523 -0.686828
vn -0.879206 0.372731 -0.218456
vn -0.837848 0.519147 -0.056601
vn -0.936235 0.035782 -0.300606
vn -0.796135 0.473248 -0.216608
vn -0.918014 0.203395 -0.165673
vn -0.674141 0.073002 -0.425575
vn -0.800590 0.338545 -0.477236
vn -0.665018 0.689870 -0.190854
vn -0.593731 0.713002 -0.179464
vn -0.877083 0.422730 -0.174142
vn -0.840559 0.515042 -0.098038
vn -0.458920 0.794213 -0.188231
vn -0.895305 0.238362 -0.362614
vn -0.646768 -0.108431 -0.239651
vn -0.748471 0.380402 -0.533208
vn -0.661564 0.649996 -0.287929
vn -0.929221 0.342933 -0.129041
vn -0.872627 0.357750 -0.246172
vn -0.515918 0.790027 -0.083430
vn -0.921561 0.191126 0.258762
vn -0.985383 0.087943 0.013729
vn -0.780560 0.321224 -0.484012
vn -0.880313 0.341744 -0.253800
vn -0.425913 0.849160 -0.278211
vn -0.527589 0.791131 -0.307941
vn -0.164154 0.949918 -0.188867
vn -0.804452 0.425274 -0.334014
vn -0.732727 0.655897 -0.094298
vn -0.004019 0.988499 -0.099408
vn -0.976773 0.110410 0.106516
vn -0.880329 -0.179977 0.221093
vn -0.793043 0.336125 -0.468188
vn -0.909365 0.220624 -0.294371
vn -0.507454 0.669005 -0.496674
vn -0.676393 0.509755 -0.480294
vn -0.890442 0.317039 -0.237457
vn -0.941780 0.002768 0.261334
vn -0.987137 0.013617 0.087241
vn -0.851466 -0.133818 0.391472
vn -0.778174 0.291587 -0.542434
vn -0.852221 0.222405 -0.446027
vn -0.714745 0.487338 -0.479485
vn -0.993784 0.031302 0.039178
vn -0.968914 0.073334 -0.148701
vn -0.871957 0.218989 -0.405032
vn -0.925718 0.189222 -0.304637
vn -0.829233 0.338661 -0.411589
vn -0.851551 -0.236382 0.389098
vn -0.926463 -0.247878 0.226433
vn -0.988215 0.005372 0.079026
vn -0.985572 -0.106248 -0.031084
vn -0.814913 -0.359647 0.241648
vn -0.768243 0.382664 -0.483308
vn -0.767845 0.381252 -0.422704
vn -0.762811 -0.357188 0.503318
vn -0.914263 -0.301135 0.217237
vn -0.928077 -0.214922 0.212589
vn -0.992753 -0.073765 0.033824
vn -0.980658 -0.091108 -0.156563
vn -0.967611 0.021864 -0.219622
vn -0.852331 0.278343 -0.390127
vn -0.691643 0.534269 -0.369451
vn -0.828010 -0.400782 0.349750
vn -0.934593 -0.259363 0.178274
vn -0.981382 -0.023225 0.139522
vn -0.954197 -0.235658 0.104382
vn -0.974979 -0.142256 -0.087818
vn -0.948804 0.107898 -0.261391
vn -0.597279 0.648371 -0.440613
vn -0.568489 0.620834 -0.499477
vn -0.567008 0.658693 -0.457208
vn -0.522792 0.729466 -0.410367
vn -0.847637 -0.397622 0.322012
vn -0.947780 -0.154556 0.182220
vn -0.869579 -0.445684 0.207485
vn -0.845706 0.370949 -0.325692
vn -0.714862 0.496784 -0.393571
vn -0.854924 -0.338488 0.367493
vn -0.930742 -0.156039 0.287953
vn -0.939167 -0.297477 0.118604
vn -0.993217 0.022246 0.006894
vn -0.528370 0.638484 -0.517620
vn -0.925684 0.186184 -0.278549
vn -0.651510 0.611892 -0.400049
vn -0.947832 -0.210198 0.191734
vn -0.975539 -0.089289 0.174285
vn -0.931177 -0.262118 0.223269
vn -0.555733 0.633170 -0.466387
vn -0.872951 0.371026 -0.300028
vn -0.825190 -0.386907 0.386559
vn -0.920370 -0.270298 0.247109
vn -0.976503 0.042380 0.167399
vn -0.938403 0.260741 -0.109963
vn -0.678097 0.515503 -0.416921
vn -0.746393 0.540340 -0.364794
vn -0.527058 0.735759 -0.402431
vn -0.789794 -0.447428 0.398246
vn -0.962378 -0.047443 0.249838
vn -0.570631 0.754901 -0.250975
vn -0.858393 0.443151 -0.160956
vn -0.867102 -0.344351 0.333102
vn -0.937157 -0.159653 0.303758
vn -0.967535 0.080261 0.227680
vn -0.565883 0.701428 -0.376796
vn -0.432008 0.796401 -0.411565
vn -0.834253 -0.258154 0.448373
vn -0.851636 -0.193695 0.443135
vn -0.922355 0.306199 0.122690
vn -0.935498 0.073722 0.309720
vn -0.695229 0.656761 -0.180455
vn -0.721515 -0.301899 0.599491
vn -0.812461 -0.125433 0.539717
vn -0.911832 0.257867 0.299205
vn -0.866659 -0.047163 0.478566
vn -0.434054 0.826159 -0.312650
vn -0.827410 -0.297358 0.476414
vn -0.674856 -0.168026 0.699072
vn -0.809868 0.548119 0.068493
vn -0.871461 0.226856 0.417920
vn -0.830549 0.464195 0.234558
vn -0.477343 0.844744 -0.138058
vn -0.606243 -0.213283 0.725106
vn -0.662015 0.728068 0.073510
vn -0.420474 0.889320 0.019161
vn -0.622673 -0.241829 0.717079
vn -0.639565 0.741014 0.169715
vn -0.641072 -0.583071 -0.086698
vn -0.615683 -0.570085 0.493751
vn -0.344820 -0.762595 -0.298485
vn -0.454828 -0.568438 -0.652963
vn -0.553191 -0.524403 -0.486534
vn -0.711030 -0.200608 -0.531840
vn -0.443943 -0.427637 -0.743447
vn -0.618624 -0.242582 -0.611608
vn -0.657258 -0.275311 -0.620614
vn -0.837268 0.049753 -0.493217
vn -0.553997 -0.312530 -0.729170
vn -0.894680 0.330244 -0.244834
vn -0.769476 -0.016574 -0.567398
vn -0.876618 0.319831 -0.326122
vn -0.551765 -0.076873 -0.763351
vn -0.377456 -0.347158 -0.833806
vn -0.801034 0.360546 -0.347737
vn -0.421943 -0.121199 -0.866675
vn -0.622699 0.096274 -0.709678
vn -0.785539 0.437605 -0.184378
vn -0.592388 0.123885 -0.749876
vn -0.792067 0.356544 -0.431420
vn -0.766595 -0.551130 0.206823
vn -0.472890 -0.683566 0.313090
vn -0.346393 -0.832913 0.207492
vn -0.691681 -0.655712 -0.118226
vn -0.454602 -0.792648 -0.361128
vn -0.651262 -0.635284 -0.374372
vn -0.659414 -0.645780 -0.052659
vn -0.698817 -0.011737 0.702574
vn -0.730817 0.051920 0.677044
vn -0.601828 0.109016 0.781333
vn -0.802978 -0.008826 0.588472
vn -0.664587 0.060340 0.729430
vn -0.516650 0.065385 0.842887
vn -0.799481 -0.130494 0.575324
vn -0.358080 0.086793 0.899609
vn -0.435650 -0.139331 0.873084
vn -0.432801 0.142432 0.879784
vn -0.885583 -0.095189 0.435211
vn -0.622297 -0.197390 0.741709
vn -0.394913 0.051843 0.888237
vn -0.374985 0.125342 0.905017
vn -0.445856 -0.019994 0.889441
vn -0.321264 0.157224 0.920168
vn -0.892919 -0.186934 0.374617
vn -0.726913 -0.251235 0.630947
vn -0.147418 0.088904 0.983340
vn -0.482377 0.065243 0.848064
vn -0.178830 0.107348 0.976663
vn -0.232631 -0.112725 0.956125
vn -0.328890 -0.129577 0.904789
vn -0.197570 0.168580 0.965563
vn -0.926699 -0.125861 0.342889
vn -0.565824 -0.201815 0.771656
vn -0.755761 0.071571 0.616464
vn -0.824335 -0.251129 0.481680
vn -0.915627 -0.190282 0.334356
vn -0.731718 -0.204273 0.637393
vn -0.341379 0.169442 0.895842
vn -0.889234 0.062049 0.442537
vn -0.643982 0.151789 0.733839
vn -0.088230 0.026480 0.995575
vn -0.257698 0.019423 0.954509
vn -0.883251 -0.165963 0.438538
vn -0.551028 -0.080734 0.810631
vn -0.180502 0.223727 0.957308
vn -0.900219 0.090779 0.414337
vn -0.789950 -0.207173 0.572864
vn -0.884355 -0.162984 0.437438
vn -0.743974 -0.148334 0.641249
vn -0.452859 0.222252 0.823389
vn -0.944201 0.060835 0.323039
vn -0.832086 0.171385 0.475403
vn -0.793181 -0.275847 0.538265
vn -0.536743 0.214207 0.778076
vn -0.923331 0.097698 0.368342
vn -0.768439 -0.249906 0.584309
vn -0.778691 -0.174034 0.602732
vn -0.905360 0.285192 0.242971
vn -0.784438 0.294053 0.465137
vn -0.405750 0.342620 0.812645
vn -0.787320 0.529642 0.178687
vn -0.541185 0.525181 0.602696
vn -0.307237 0.221426 0.922238
vn -0.894617 0.263271 -0.243087
vn -0.298046 0.453488 0.812568
vn -0.196023 0.398421 0.892945
vn -0.887188 0.388138 -0.162309
vn -0.371458 0.607025 0.599660
vn -0.859244 0.355951 -0.278917
vn -0.652050 0.599486 0.199877
vn -0.005792 0.354142 0.896031
vn -0.773684 0.564360 -0.224164
vn -0.791927 0.356923 -0.413870
vn -0.152550 0.523096 0.714094
vn 0.119425 0.397842 0.881335
vn -0.773070 0.580781 -0.155389
vn -0.438050 0.706864 0.121489
vn -0.880145 0.136676 -0.284753
vn -0.448344 0.740246 0.138458
vn -0.059942 0.672974 0.625156
vn 0.254582 0.304309 0.895780
vn -0.540398 0.731761 0.075161
vn -0.033355 0.794776 0.098552
vn -0.815377 0.340013 -0.403277
vn -0.575378 0.738378 -0.266342
vn -0.343381 0.851080 0.016463
vn 0.151849 0.799955 0.515083
vn -0.182876 0.777675 -0.191311
vn -0.620122 0.659235 -0.357720
vn -0.413473 0.810823 0.272115
vn 0.145549 0.625171 0.660863
vn -0.164686 0.802825 0.353885
vn 0.527818 0.686169 0.172713
vn -0.483363 0.773844 -0.025745
vn -0.346782 0.858123 -0.242513
vn -0.434325 0.812147 0.092364
vn 0.255450 0.777203 0.438991
vn -0.872959 0.327348 -0.250109
vn -0.324761 0.851176 -0.280713
vn -0.242560 0.823321 0.404790
vn 0.049980 0.946676 0.142401
vn -0.843146 0.426216 0.006607
vn 0.047216 0.887974 -0.062787
vn -0.275358 0.859092 0.094776
vn 0.418326 0.587369 0.684865
vn 0.608229 0.689952 0.277488
vn 0.517834 0.730261 -0.057189
vn -0.176608 0.898692 0.234577
vn -0.120635 0.957184 -0.042515
vn 0.491258 0.683789 0.501240
vn 0.642565 0.601845 0.467770
vn 0.811646 0.577434 0.074612
vn 0.209273 0.914043 -0.057367
vn 0.739896 0.585764 0.294571
vn 0.771529 0.618981 -0.030687
vn -0.906316 -0.054979 -0.230248
vn -0.003266 0.628374 -0.722452
vn -0.042993 0.691688 -0.686082
vn -0.059289 0.596451 -0.735827
vn -0.214413 0.804720 -0.522164
vn -0.443765 0.602314 -0.621765
vn -0.187911 0.635669 -0.706053
vn -0.458459 0.645570 -0.571836
vn -0.580174 0.499328 -0.582806
vn 0.212031 0.559492 -0.755414
vn -0.481169 0.636644 -0.529890
vn -0.459583 0.618842 -0.619904
vn -0.642024 0.570819 -0.501889
vn -0.561542 0.433460 -0.635870
vn -0.059680 0.424284 -0.769564
vn -0.356623 0.832317 -0.424060
vn -0.395478 0.679662 -0.554059
vn -0.484848 0.686689 -0.530342
vn -0.654525 0.549902 -0.488424
vn 0.008753 0.431112 -0.757701
vn -0.627168 0.425359 -0.506511
vn -0.170110 0.606335 -0.614502
vn -0.238141 0.788866 -0.538737
vn -0.726355 0.307546 -0.560417
vn -0.672874 0.097263 -0.701116
vn 0.290005 0.534917 -0.747026
vn -0.470275 0.073525 -0.786325
vn -0.030059 0.866930 -0.475612
vn -0.233570 0.811473 -0.503933
vn -0.406507 0.736412 -0.521561
vn -0.816140 0.140874 -0.518722
vn -0.762721 0.117448 -0.602322
vn 0.375355 0.605548 -0.648584
vn 0.081543 0.571597 -0.762681
vn -0.797209 0.001143 -0.430177
vn 0.182566 0.785767 -0.414325
vn 0.204517 0.280174 -0.771328
vn -0.024923 0.899376 -0.412521
vn -0.581078 0.666348 -0.412862
vn -0.770722 0.138926 -0.567752
vn -0.360330 0.559779 -0.645370
vn 0.327430 0.674486 -0.590639
vn -0.879250 0.270788 -0.022788
vn -0.698780 0.197533 -0.296873
vn 0.514298 0.672923 -0.340996
vn -0.249603 0.334194 -0.637098
vn 0.098101 0.927131 -0.358729
vn 0.054708 0.872678 -0.472286
vn -0.038315 0.861598 -0.463730
vn -0.280039 0.880294 -0.348889
vn -0.729271 0.436926 -0.499083
vn 0.357214 0.595082 -0.642090
vn 0.119063 0.700981 -0.621640
vn 0.627642 0.776529 0.048025
vn 0.370703 0.730956 -0.255622
vn 0.175398 0.884381 -0.419626
vn -0.590180 0.584168 -0.455441
vn -0.791451 0.068636 -0.581939
vn -0.478738 0.663025 -0.534550
vn 0.453453 0.607186 -0.563287
vn 0.143294 0.729771 -0.576792
vn -0.227295 0.747565 -0.146938
vn 0.153982 0.894939 -0.403568
vn 0.026841 0.950273 -0.253343
vn -0.427905 0.701591 -0.432617
vn -0.761806 0.147527 -0.591186
vn -0.778737 0.112706 -0.580890
vn -0.673276 0.628262 -0.373390
vn 0.445927 0.695833 -0.487992
vn -0.315737 0.672151 -0.522001
vn 0.195264 0.901709 -0.375123
vn -0.785800 0.469797 -0.378465
vn 0.323429 0.772967 -0.436838
vn 0.254646 0.877721 -0.403252
vn 0.132565 0.953040 -0.265095
vn -0.418606 0.745355 -0.409123
vn -0.794784 0.310855 -0.492616
vn -0.883389 0.081887 -0.425806
vn -0.780221 0.447376 -0.396822
vn -0.872071 0.273637 -0.360115
vn 0.126027 0.860157 -0.391985
vn 0.363200 0.767909 -0.386419
vn 0.518943 0.765867 -0.233209
vn 0.173652 0.923800 -0.338876
vn 0.163143 0.935288 -0.314030
vn 0.176869 0.967271 -0.170408
vn 0.003435 0.951562 -0.223474
vn -0.888558 0.158078 -0.410546
vn -0.616556 0.551462 -0.463614
vn -0.853184 0.430719 -0.280329
vn -0.289114 0.824605 -0.427964
vn -0.362566 0.755341 -0.469481
vn -0.728444 0.433239 -0.509368
vn -0.827028 0.260701 -0.488515
vn -0.860653 0.289426 -0.388617
vn 0.333806 0.942533 0.014261
vn 0.081322 0.838744 -0.222131
vn 0.570909 0.779185 0.071152
vn 0.096887 0.906434 -0.334582
vn -0.801297 0.422873 -0.406661
vn 0.450026 0.826171 0.098838
vn 0.167834 0.936135 -0.273272
vn -0.373690 0.585874 -0.661913
vn -0.661664 0.404517 -0.602522
vn -0.671741 0.259468 -0.662039
vn -0.635302 0.432441 -0.599212
vn 0.108387 0.890141 -0.418454
vn -0.036484 0.747908 -0.607170
vn -0.684412 0.329586 -0.631991
vn -0.094104 0.889688 -0.418788
vn -0.421844 0.333136 -0.795615
vn -0.367672 0.485476 -0.740648
vn -0.547686 0.222655 -0.784288
vn -0.047396 0.821541 -0.519481
vn -0.045111 0.950929 -0.306102
vn -0.388186 0.482873 -0.738486
vn -0.452119 0.132344 -0.869825
vn -0.308989 0.736112 -0.556323
vn -0.668981 0.178794 -0.695662
vn -0.554207 0.044956 -0.819184
vn -0.400743 0.334665 -0.755339
vn -0.238581 0.811546 -0.529678
vn -0.655031 0.409274 -0.572481
vn -0.270331 0.791452 -0.393371
vn -0.666164 0.531037 -0.211171
vn -0.612733 0.466388 -0.474916
vn -0.689265 0.495273 -0.390315
vn -0.169908 0.832942 0.013665
vn -0.917765 -0.005161 -0.218200
vn -0.924133 -0.132986 -0.282915
vn -0.902259 0.033792 -0.191592
vn -0.935496 -0.233616 -0.236376
vn -0.908529 -0.204600 -0.265432
vn -0.759559 0.366815 -0.258703
vn -0.985958 -0.122324 -0.094610
vn -0.934527 -0.043612 -0.271732
vn -0.947689 -0.246084 -0.158761
vn -0.874064 -0.296487 -0.302525
vn -0.761817 -0.113359 -0.398301
vn -0.992441 -0.009772 -0.059422
vn -0.867370 0.305807 -0.330109
vn -0.934546 -0.204232 -0.133628
vn -0.372742 0.046239 -0.836895
vn -0.956849 -0.018068 -0.165620
vn -0.987759 -0.033659 -0.043300
vn -0.848536 0.257935 -0.401201
vn -0.379290 -0.483008 -0.696052
vn 0.135380 0.182838 -0.879768
vn -0.762689 0.514972 -0.389534
vn -0.009574 0.061062 -0.919245
vn -0.077484 0.936948 -0.070587
vn -0.444564 0.766981 0.110899
vn -0.769082 0.415662 0.317783
vn -0.022139 0.967199 0.094825
vn -0.931553 0.106934 0.271380
vn -0.035294 0.929527 -0.074704
vn 0.142746 0.967359 0.020849
vn -0.105229 0.947787 0.153198
vn -0.714638 0.571871 0.185604
vn -0.924612 -0.093065 0.209162
vn 0.229873 0.967623 0.104228
vn -0.390317 0.857242 0.099100
vn -0.875463 0.036214 0.228364
vn -0.724447 0.577855 -0.055719
vn -0.138893 0.925413 -0.194779
vn 0.038310 0.953731 -0.214708
vn -0.821354 -0.145559 -0.282967
vn -0.682993 -0.488585 -0.170614
vn -0.563528 0.646436 -0.317597
vn 0.019778 0.650055 -0.646545
vn -0.644898 -0.040894 -0.534930
vn -0.204484 0.504670 -0.683492
vn -0.159529 -0.155794 -0.851305
vn -0.889727 -0.047048 0.364682
vn -0.840921 0.291567 0.434030
vn -0.857511 -0.358944 0.271193
vn -0.799041 -0.096405 0.448033
vn -0.764053 -0.455005 0.413261
vn -0.700582 -0.269633 0.593136
vn -0.742545 -0.586103 0.280783
vn -0.851837 -0.460546 0.115421
vn -0.722514 -0.582463 0.314126
vn -0.703587 -0.382793 0.521738
vn -0.752980 -0.610864 0.116000
vn -0.830449 -0.435626 0.305392
vn -0.782815 -0.515327 0.319945
vn -0.727971 -0.405610 0.514772
vn -0.760870 -0.574706 -0.235794
vn -0.738748 -0.308066 0.591094
vn -0.775297 -0.597824 0.102010
vn -0.825755 -0.518573 0.202907
vn -0.811557 -0.225123 0.507112
vn -0.712492 -0.311408 0.619093
vn -0.864477 -0.391333 -0.297846
vn -0.778922 -0.626856 -0.011897
vn -0.842116 -0.430480 0.266279
vn -0.706400 -0.261981 0.638254
vn -0.704336 -0.309571 0.621095
vn -0.866228 -0.420996 -0.135407
vn -0.821642 -0.533417 0.079742
vn -0.771680 -0.602409 0.192151
vn -0.685508 -0.258604 0.623785
vn -0.856917 -0.454919 0.082614
vn -0.569949 -0.591427 0.499191
vn -0.512245 -0.358428 0.762899
vn -0.528047 -0.419427 0.730428
vn -0.944610 -0.171931 0.031799
vn -0.922580 -0.231152 0.198972
vn -0.688657 -0.691495 0.218144
vn -0.467251 -0.269755 0.815108
vn -0.980431 -0.089172 -0.096662
vn -0.817671 -0.549651 0.171170
vn -0.490224 -0.460057 0.723607
vn -0.445774 -0.181975 0.866497
vn -0.365021 -0.275239 0.881887
vn -0.894420 -0.170213 -0.208526
vn -0.943614 -0.132487 0.040569
vn -0.446297 -0.581872 0.678485
vn -0.454941 -0.271023 0.839800
vn -0.942239 -0.108748 -0.260169
vn -0.546280 -0.520022 0.652380
vn -0.478364 -0.194413 0.848900
vn -0.519177 -0.302922 0.786704
vn -0.718983 -0.349804 -0.573167
vn -0.758650 -0.356333 -0.428324
vn -0.554686 -0.459794 0.691162
vn -0.431764 -0.100133 0.890612
vn -0.811014 -0.454439 -0.225332
vn -0.646827 -0.434203 -0.617753
vn -0.930199 -0.095852 -0.354320
vn -0.493153 -0.082867 0.860158
vn -0.496850 -0.391628 0.772038
vn -0.759789 -0.390516 -0.415757
vn -0.729082 -0.360767 -0.539441
vn -0.484062 -0.225730 0.834134
vn -0.471247 0.015682 0.876638
vn -0.908961 -0.330784 0.074163
vn -0.912020 -0.358679 0.047417
vn -0.868821 -0.240711 -0.270355
vn -0.771457 -0.396128 -0.445418
vn -0.514225 -0.040040 0.853098
vn -0.469612 -0.330311 0.817381
vn -0.923727 -0.261727 -0.170359
vn -0.501705 -0.141196 0.843360
vn -0.917812 -0.191570 0.290322
vn -0.960278 -0.154727 0.163492
vn -0.961200 -0.197147 0.078480
vn -0.795980 -0.502412 0.004039
vn -0.553658 -0.050541 0.831209
vn -0.886179 -0.090869 0.417516
vn -0.932910 -0.241806 0.164022
vn -0.922484 -0.358544 -0.009942
vn -0.904303 -0.076511 0.396995
vn -0.932536 -0.136515 0.319261
vn -0.779028 -0.512005 0.248193
vn -0.859420 -0.051402 0.500623
vn -0.930811 -0.135186 0.325566
vn -0.894035 -0.168337 0.388344
vn -0.605726 -0.612169 0.470564
vn -0.811557 -0.040551 0.580375
vn -0.846031 -0.030994 0.528211
vn -0.859939 -0.068493 0.504293
vn -0.818967 -0.431307 0.327735
vn -0.483172 -0.726995 0.487876
vn -0.413000 -0.798461 0.422369
vn -0.535319 -0.708163 0.434553
vn -0.904708 -0.075172 -0.220609
vn -0.750445 -0.389929 0.401844
vn -0.907275 -0.085182 0.321844
vn -0.571241 -0.517348 0.637209
vn -0.936644 0.249331 0.000230
vn -0.836922 -0.116717 0.518106
vn -0.880365 0.009573 0.446508
vn -0.887792 0.432100 -0.077476
vn -0.913778 0.160889 0.257359
vn -0.867000 -0.037746 0.491749
vn -0.872278 -0.191030 0.396909
vn -0.774292 -0.252446 0.550840
vn -0.743108 -0.040555 0.626614
vn -0.817828 -0.403809 0.391003
vn -0.627777 -0.042527 0.757827
vn -0.789173 0.115152 0.583497
vn -0.790367 -0.473506 0.349753
vn -0.879342 0.251340 0.330518
vn -0.923336 -0.245324 0.255640
vn -0.545116 -0.717110 0.402706
vn -0.956578 0.042595 0.190213
vn -0.864812 -0.409473 0.263064
vn -0.607922 -0.698484 0.360856
vn -0.846769 0.446398 0.111017
vn -0.772906 -0.522507 0.327591
vn -0.935210 -0.235246 0.100380
vn -0.973634 -0.029566 -0.013959
vn -0.479025 -0.767073 0.416986
vn -0.871575 0.392636 -0.097879
vn -0.759902 0.620603 0.147890
vn -0.647702 -0.453150 0.543799
vn -0.528897 -0.757401 0.382899
vn -0.676036 0.684694 -0.158474
vn -0.781494 -0.268220 0.406491
vn -0.882338 -0.030841 -0.380085
vn -0.804213 0.244748 -0.461484
vn -0.551692 0.657218 -0.432260
vn -0.932337 0.012176 -0.186052
vn -0.671070 -0.372687 0.513310
vn -0.408597 0.781984 -0.465032
vn -0.954693 0.160705 0.090455
vn -0.722920 0.221102 -0.597312
vn -0.641614 0.167267 -0.716614
vn -0.393824 0.550085 -0.684950
vn -0.768477 -0.299634 0.375574
vn -0.322244 0.773028 -0.537338
vn -0.827278 0.244354 -0.379780
vn -0.714458 -0.585305 -0.044152
vn -0.879205 0.059951 -0.051050
vn -0.648283 0.224941 -0.670297
vn -0.507099 0.190957 -0.824080
vn -0.291672 0.562334 -0.759874
vn -0.732275 -0.641082 0.062680
vn -0.742245 0.002796 -0.560649
vn -0.721660 0.317398 -0.579897
vn -0.626477 -0.025140 -0.749979
vn -0.503327 0.429206 -0.699410
vn -0.584400 -0.805904 -0.094848
vn -0.691065 -0.000084 -0.661572
vn -0.611623 0.553093 -0.405358
vn -0.713173 0.513475 -0.378255
vn -0.839950 0.205241 -0.435334
vn -0.887035 -0.020498 -0.337724
vn -0.814630 0.331818 0.214048
vn -0.875727 0.280127 0.021639
vn -0.886609 -0.302515 -0.259045
vn -0.861894 0.237760 0.206484
vn -0.902073 -0.132466 0.244964
vn -0.716101 -0.136287 0.602959
vn -0.698755 -0.180543 0.659117
vn -0.879556 -0.356358 0.097132
vn -0.689562 -0.261723 0.657211
vn -0.745152 -0.275065 0.594123
vn -0.907978 -0.381114 -0.102568
vn -0.651922 -0.280242 0.694355
vn -0.695104 -0.230614 0.664292
vn -0.736991 -0.307694 0.594083
vn -0.761468 -0.411710 0.421945
vn -0.925319 -0.346075 0.012116
vn -0.734366 -0.141106 0.634818
vn -0.753707 -0.242538 0.587775
vn -0.630917 -0.294619 0.706187
vn -0.767546 -0.270480 0.569056
vn -0.976923 -0.155057 -0.008540
vn -0.846650 -0.052327 0.502320
vn -0.834708 -0.111799 0.514633
vn -0.817667 -0.218254 0.488052
vn -0.885638 -0.311982 0.223869
vn -0.704503 -0.194200 0.672883
vn -0.644594 -0.338718 0.624596
vn -0.786729 -0.233657 0.562557
vn -0.949043 -0.086314 0.122660
vn -0.953122 -0.254992 0.072390
vn -0.867684 -0.008416 0.468536
vn -0.904969 0.084011 0.393141
vn -0.934232 0.078766 0.286083
vn -0.649902 -0.107571 0.736423
vn -0.752848 -0.043164 0.577359
vn -0.910628 -0.184300 0.341025
vn -0.952082 0.107393 0.226160
vn -0.962871 -0.073075 0.170542
vn -0.939034 0.179828 0.253819
vn -0.975809 0.034785 0.159697
vn -0.757460 -0.052665 0.625416
vn -0.807374 -0.074514 0.568050
vn -0.909481 -0.133693 0.361387
vn -0.845609 -0.336989 0.344655
vn -0.936136 0.250718 0.244928
vn -0.965797 0.213984 0.105992
vn -0.787731 0.090998 0.558506
vn -0.633638 -0.081098 0.761638
vn -0.719048 -0.040528 0.683346
vn -0.977250 -0.079401 0.131903
vn -0.944602 0.008252 0.277391
vn -0.861149 -0.215905 0.413415
vn -0.957285 0.253827 0.113552
vn -0.941298 0.266243 0.201589
vn -0.977258 0.189085 -0.006980
vn -0.906834 0.057570 0.377383
vn -0.651072 -0.114442 0.743553
vn -0.685885 0.028239 0.721566
vn -0.880910 0.020590 0.447733
vn -0.971841 0.024711 0.148831
vn -0.967446 0.112567 -0.138426
vn -0.733719 -0.397152 0.533137
vn -0.932852 0.273265 0.234761
vn -0.946834 0.292632 -0.042993
vn -0.852506 -0.078905 0.495434
vn -0.788743 0.000791 0.595166
vn -0.642663 -0.126183 0.747556
vn -0.808154 -0.009391 0.580578
vn -0.979495 0.023493 -0.110456
vn -0.969597 0.028898 -0.185848
vn -0.852340 -0.267057 0.378606
vn -0.770436 -0.397018 0.440321
vn -0.679181 -0.419207 0.573068
vn -0.720369 -0.571510 0.346686
vn -0.921937 0.277458 -0.217439
vn -0.890073 0.365639 -0.214702
vn -0.692368 -0.053557 0.704063
vn -0.645215 -0.180776 0.741322
vn -0.807699 -0.003834 0.582904
vn -0.973060 0.163821 0.143195
vn -0.972739 0.143008 -0.020790
vn -0.946866 0.119414 -0.291874
vn -0.550324 -0.598197 0.559572
vn -0.786768 -0.482960 0.204675
vn -0.921309 0.198329 -0.319184
vn -0.838829 0.469708 -0.258778
vn -0.754853 -0.294092 0.554833
vn -0.756898 -0.153146 0.609119
vn -0.805088 0.123531 0.551869
vn -0.680229 -0.110146 0.717894
vn -0.612896 -0.522410 0.540011
vn -0.547945 -0.616967 0.545805
vn -0.641315 -0.663787 0.370557
vn -0.742209 -0.573062 0.260535
vn -0.847946 0.398582 -0.341243
vn -0.599418 -0.263178 0.716159
vn -0.703500 -0.024341 0.669852
vn -0.715538 0.180935 0.669884
vn -0.774853 -0.026874 0.603684
vn -0.645134 0.007101 0.748313
vn -0.474032 -0.649537 0.587342
vn -0.558416 -0.690276 0.446796
vn -0.676018 -0.644325 0.352507
vn -0.523578 -0.305337 0.777300
vn -0.794783 0.163175 0.528641
vn -0.816019 -0.040370 0.518326
vn -0.581339 -0.082602 0.797270
vn -0.790095 0.072117 0.603682
vn -0.522784 -0.659780 0.525821
vn -0.539280 -0.754501 0.372074
vn -0.590630 -0.710274 0.375962
vn -0.390694 -0.466304 0.779301
vn -0.701699 0.198163 0.683078
vn -0.956610 0.055080 0.246084
vn -0.465638 -0.055120 0.865926
vn -0.747815 0.046709 0.643472
vn -0.614287 -0.669407 0.412378
vn -0.733570 -0.002914 0.655835
vn -0.963271 -0.168220 0.055122
vn -0.874339 -0.164982 0.280828
vn -0.558641 -0.182874 0.777852
vn -0.851303 0.073268 0.519305
vn -0.512120 -0.777947 0.363106
vn -0.557826 -0.734859 0.383365
vn -0.636884 -0.637751 0.430489
vn -0.825406 -0.190382 0.431306
vn -0.364948 -0.130479 0.895196
vn -0.655436 -0.017300 0.731782
vn -0.839924 0.030872 0.523578
vn -0.592084 -0.678431 0.429805
vn -0.611568 -0.628974 0.479955
vn -0.734868 -0.436071 0.463502
vn -0.752600 -0.171608 0.429322
vn -0.377061 -0.080573 0.908131
vn -0.738952 -0.300107 0.417691
vn -0.264060 -0.068075 0.952069
vn -0.606963 0.016123 0.754765
vn -0.452715 -0.279342 0.813195
vn -0.859672 0.069834 0.476730
vn -0.574595 -0.394278 0.699295
vn -0.513179 0.094074 0.817339
vn -0.947607 0.072201 0.295799
vn -0.768969 0.162299 0.583232
vn -0.303575 -0.407572 0.800225
vn -0.946363 0.100479 0.248072
vn -0.632042 0.253679 0.732000
vn -0.174606 -0.569651 0.710633
vn -0.988606 0.046695 0.142909
vn -0.927536 0.206401 0.232820
vn -0.801657 0.245895 0.494412
vn -0.985305 0.123389 0.033268
vn -0.933580 0.235102 0.163920
vn -0.737388 -0.060052 0.495606
vn -0.580824 -0.695172 0.340566
vn -0.509817 -0.585940 0.546427
vn -0.507939 -0.177583 0.757847
vn -0.419906 -0.852663 0.274553
vn -0.314127 -0.880106 0.341248
vn -0.304983 0.689797 0.250069
vn -0.275791 0.732117 0.298873
vn -0.394748 -0.719905 0.462760
vn -0.343460 -0.878778 0.307153
vn -0.359881 -0.922507 0.139523
vn -0.207065 -0.917775 0.338840
vn 0.080384 -0.470939 -0.809813
vn 0.407320 -0.573447 -0.699781
vn 0.421051 -0.051586 -0.513283
vn 0.626838 -0.550654 -0.384354
vn -0.186122 -0.132301 -0.672136
vn -0.283996 -0.653827 -0.558776
vn -0.682477 -0.144673 -0.557144
vn -0.386890 0.001385 -0.715528
vn -0.454379 0.539078 -0.261348
vn -0.202133 -0.577657 -0.716689
vn -0.655641 0.495091 -0.298565
vn -0.078223 0.283431 -0.411220
vn 0.139201 -0.843010 -0.310353
vn -0.285611 0.717536 -0.561979
vn 0.287106 0.465003 -0.425340
vn -0.186887 0.949230 -0.007569
vn 0.585936 -0.071418 -0.807204
vn -0.149209 0.940372 -0.288860
vn -0.292677 0.940428 -0.095462
vn -0.250574 0.963568 -0.030891
vn -0.227001 0.901263 -0.353540
vn -0.321231 0.934545 -0.093740
vn -0.177172 0.838140 -0.498074
vn -0.424078 0.876890 -0.194785
vn -0.434822 0.882858 -0.139958
vn -0.193869 0.974593 -0.081688
vn -0.284640 0.835117 -0.462411
vn -0.394573 0.828462 -0.376549
vn -0.535397 0.781516 -0.214943
vn -0.347807 0.910944 -0.160761
vn -0.245520 0.748731 -0.611778
vn -0.516253 0.809362 -0.232714
vn -0.584883 0.773238 -0.197695
vn -0.646435 0.710892 -0.231515
vn -0.189794 0.970137 -0.120118
vn -0.355034 0.685508 -0.624049
vn -0.250022 0.710168 -0.653291
vn -0.692293 0.662819 -0.262624
vn -0.618483 0.665521 -0.335350
vn -0.536898 0.742312 -0.354943
vn -0.117705 0.987306 -0.098383
vn -0.323638 0.897773 -0.246221
vn -0.176858 0.744686 -0.640057
vn -0.541166 0.721138 -0.414929
vn -0.737109 0.615188 -0.263224
vn -0.782321 0.561285 -0.254924
vn -0.098775 0.978161 -0.175055
vn -0.160915 0.946441 -0.257043
vn -0.330213 0.649530 -0.684187
vn -0.220676 0.664274 -0.709741
vn -0.555341 0.701152 -0.415879
vn -0.492458 0.714899 -0.375112
vn -0.485841 0.752437 -0.429676
vn -0.373279 0.844110 -0.364629
vn -0.091420 0.970101 -0.216666
vn -0.191369 0.935265 -0.277508
vn -0.386608 0.638367 -0.660759
vn -0.491584 0.645875 -0.576124
vn -0.689120 0.694955 -0.159133
vn -0.670245 0.706274 -0.196938
vn -0.775787 0.567025 -0.265518
vn -0.337775 0.838513 -0.415469
vn -0.487438 0.741827 -0.457183
vn -0.423750 0.825004 -0.362610
vn -0.761671 0.605697 -0.219677
vn -0.569056 0.768912 -0.254529
vn -0.464989 0.778980 -0.286050
vn -0.360068 0.842122 -0.385175
vn -0.443506 0.852755 -0.260279
vn -0.500949 0.755762 -0.391973
vn -0.287842 0.894664 -0.325545
vn -0.458373 0.662675 -0.569150
vn -0.566961 0.793872 -0.115898
vn -0.234836 0.858989 -0.446029
vn -0.265667 0.832333 -0.478617
vn -0.397790 0.819896 -0.397281
vn -0.350888 0.697820 -0.585019
vn -0.244686 0.923969 -0.258991
vn -0.387014 0.592404 -0.706410
vn -0.571691 0.810187 -0.093203
vn -0.449456 0.628084 -0.621135
vn -0.319047 0.887111 -0.309231
vn -0.412532 0.813716 -0.390840
vn -0.464298 0.857374 -0.209800
vn -0.323926 0.822690 -0.426546
vn -0.355240 0.643545 -0.642399
vn -0.127481 0.891821 -0.359925
vn -0.549502 0.822950 -0.104919
vn -0.531474 0.709433 -0.451699
vn -0.477942 0.838416 -0.203191
vn -0.483516 0.806801 -0.310498
vn -0.466385 0.802208 -0.305215
vn -0.087341 0.757681 -0.565235
vn -0.020991 0.440955 -0.841631
vn -0.120561 0.725983 -0.602948
vn -0.405224 0.554670 -0.720479
vn -0.606504 0.734933 -0.274008
vn -0.513432 0.643902 -0.550927
vn -0.460887 0.823166 -0.316250
vn -0.487088 0.768004 -0.412666
vn -0.142296 0.665065 -0.704997
vn 0.115125 0.567435 -0.737083
vn -0.124578 0.476618 -0.825238
vn 0.052787 0.525455 -0.806338
vn -0.074260 0.391820 -0.829013
vn -0.532266 0.771022 -0.310172
vn -0.521531 0.796948 -0.299642
vn -0.491776 0.817494 -0.272900
vn 0.260981 0.524866 -0.771280
vn 0.489219 0.351545 -0.760445
vn -0.266800 0.656533 -0.603352
vn 0.365420 0.270532 -0.879310
vn 0.251436 0.157238 -0.941504
vn 0.123529 0.243028 -0.906844
vn -0.624281 0.553344 -0.527931
vn -0.642750 0.650467 -0.385916
vn -0.511040 0.741448 -0.423093
vn -0.562897 0.770177 -0.290435
vn 0.180124 0.135582 -0.842699
vn 0.207795 0.239722 -0.923268
vn 0.314554 0.210167 -0.920910
vn 0.315767 0.200898 -0.893014
vn 0.270625 -0.261897 -0.875895
vn -0.461643 0.555785 -0.670669
vn -0.661997 0.637264 -0.375541
vn -0.517164 0.735830 -0.431235
vn -0.584711 0.727724 -0.343281
vn -0.220582 0.656968 -0.593605
vn 0.271801 -0.293636 -0.848923
vn 0.522219 0.017171 -0.752883
vn 0.331836 0.047308 -0.919178
vn 0.227388 0.292383 -0.914769
vn 0.323020 0.142430 -0.932484
vn 0.381808 0.056802 -0.854377
vn -0.705728 0.496134 -0.498079
vn -0.320186 0.581511 -0.739980
vn -0.628924 0.610651 -0.471963
vn -0.625346 0.671747 -0.387202
vn 0.495334 -0.323678 -0.788126
vn 0.570876 -0.105061 -0.771310
vn 0.295530 0.245556 -0.922584
vn 0.493429 0.344626 -0.781554
vn 0.362120 -0.242794 -0.852782
vn 0.449678 -0.019043 -0.831343
vn -0.650419 0.480514 -0.581798
vn -0.691235 0.549044 -0.467077
vn -0.311641 0.691089 -0.650293
vn 0.069084 0.189628 -0.960116
vn 0.474193 -0.191048 -0.857667
vn 0.184397 0.353407 -0.910473
vn -0.442045 0.602893 -0.650256
vn -0.738591 0.444106 -0.504977
vn -0.709991 0.480249 -0.510700
vn -0.306178 0.661413 -0.683357
vn -0.727288 0.496527 -0.468148
vn 0.261738 -0.047205 -0.937153
vn -0.027248 0.402579 -0.906637
vn 0.028954 0.181910 -0.967045
vn 0.070684 0.465013 -0.878125
vn 0.509231 0.432083 -0.646250
vn 0.433597 0.385554 -0.701508
vn -0.559795 0.469565 -0.670312
vn -0.753066 0.355548 -0.549747
vn -0.764753 0.435340 -0.473348
vn -0.754207 0.453925 -0.473876
vn -0.331494 0.684265 -0.646402
vn -0.291909 0.708475 -0.640282
vn 0.289182 0.250308 -0.889431
vn -0.128018 0.274831 -0.948352
vn -0.728396 0.335069 -0.593530
vn -0.464282 0.523016 -0.707717
vn -0.758641 0.450821 -0.469132
vn -0.750800 0.433330 -0.496862
vn -0.756732 0.439490 -0.476116
vn 0.158264 0.293184 -0.929872
vn -0.066360 0.480112 -0.871323
vn -0.162181 0.331715 -0.925762
vn -0.124299 0.290925 -0.946155
vn 0.454487 0.827275 -0.270830
vn 0.334216 0.580163 -0.664376
vn -0.609463 0.390395 -0.676416
vn -0.734968 0.308570 -0.602617
vn -0.752194 0.397511 -0.521838
vn -0.760176 0.434391 -0.482093
vn -0.726227 0.413206 -0.546387
vn -0.780056 0.467571 -0.414319
vn 0.072716 0.416149 -0.860807
vn -0.586381 0.414195 -0.685273
vn -0.699882 0.362880 -0.612512
vn -0.780477 0.392883 -0.484436
vn -0.801570 0.410113 -0.429339
vn -0.137235 0.310973 -0.937895
vn 0.360013 0.826276 -0.308125
vn -0.695873 0.300645 -0.647647
vn -0.593594 0.398684 -0.689998
vn -0.689349 0.317429 -0.648289
vn -0.752675 0.408851 -0.513264
vn -0.771464 0.412309 -0.484335
vn -0.806157 0.383373 -0.449513
vn 0.443129 0.896118 0.006115
vn -0.709476 0.312285 -0.629986
vn -0.686511 0.339195 -0.641502
vn -0.698033 0.368975 -0.610794
vn 0.340888 0.809222 -0.358021
vn -0.708268 0.294886 -0.640168
vn -0.671454 0.329635 -0.661515
vn -0.765316 0.388166 -0.512347
vn -0.643911 0.280914 -0.710086
vn -0.668371 0.327297 -0.666891
vn -0.673097 0.256858 -0.689871
vn -0.706505 0.351985 -0.609549
vn -0.637681 0.302170 -0.706857
vn -0.759199 0.236642 -0.593189
vn -0.829390 0.167506 -0.526888
vn -0.775065 0.126188 -0.612868
vn -0.668336 0.124623 -0.731596
vn -0.711479 0.358282 -0.594420
vn -0.588074 0.170197 -0.786625
vn -0.641029 0.253633 -0.718180
vn -0.616891 0.167063 -0.765498
vn -0.567871 0.223516 -0.786951
vn -0.706212 0.402965 -0.577347
vn -0.646928 0.240759 -0.719359
vn -0.627398 0.205504 -0.739280
vn -0.617468 0.320158 -0.707976
vn -0.719160 0.379349 -0.580130
vn -0.665937 0.202637 -0.710339
vn -0.604688 0.204127 -0.760112
vn -0.694824 0.251574 -0.662697
vn -0.669045 0.332998 -0.659442
vn -0.691148 0.204784 -0.680972
vn -0.680209 0.258862 -0.674499
vn -0.586173 0.271575 -0.756825
vn -0.677433 0.377243 -0.628696
vn -0.715999 0.392458 -0.576533
vn -0.595961 0.407491 -0.684345
vn -0.677306 0.257807 -0.667043
vn -0.683431 0.427685 -0.586590
vn -0.574677 0.285246 -0.757555
vn -0.590579 0.331442 -0.733389
vn -0.558832 0.480349 -0.657476
vn -0.742005 0.301419 -0.584062
vn -0.628043 0.501925 -0.586688
vn -0.475580 0.329476 -0.784626
vn -0.467688 0.358372 -0.793422
vn -0.481591 0.286655 -0.815707
vn -0.544304 0.331619 -0.769957
vn -0.748898 0.334580 -0.558175
vn -0.533766 0.556843 -0.627235
vn -0.639301 0.430329 -0.631480
vn -0.632403 0.582807 -0.492274
vn -0.637793 0.397567 -0.641967
vn -0.599244 0.242830 -0.746117
vn -0.522538 0.313366 -0.791818
vn -0.609355 0.258406 -0.742219
vn -0.578704 0.561823 -0.568299
vn -0.484046 0.630277 -0.593977
vn -0.729618 0.396808 -0.549625
vn -0.792373 0.433378 -0.393282
vn -0.456045 0.329371 -0.804740
vn -0.716356 0.202984 -0.651074
vn -0.661724 0.215777 -0.713814
vn -0.790896 0.408793 -0.436117
vn -0.520536 0.710656 -0.470151
vn -0.703853 0.252444 -0.647184
vn -0.743149 0.210082 -0.631735
vn -0.744586 0.480858 -0.456307
vn -0.763322 0.282542 -0.576153
vn -0.826195 0.485492 -0.251903
vn -0.773862 0.175045 -0.606402
vn -0.765596 0.175093 -0.616418
vn -0.760273 0.233015 -0.604095
vn -0.717652 0.297890 -0.624786
vn -0.720564 0.488724 -0.490614
vn -0.745437 0.243765 -0.617697
vn -0.752199 0.176490 -0.630955
vn -0.789372 0.185791 -0.582742
vn -0.750363 0.577316 -0.282121
vn -0.737600 0.417541 -0.524260
vn -0.748023 0.573658 -0.295876
vn -0.743984 0.320013 -0.580041
vn -0.713663 0.281761 -0.635502
vn -0.762961 0.511072 -0.376573
vn -0.765634 0.475525 -0.416520
vn -0.755980 0.621758 -0.189612
vn -0.700119 0.248095 -0.661749
vn -0.725677 0.185234 -0.658470
vn -0.673814 0.387188 -0.628422
vn -0.747575 0.598877 -0.269899
vn -0.759798 0.379210 -0.516493
vn -0.655174 0.212404 -0.722475
vn -0.609439 0.393760 -0.686907
vn -0.535985 0.478638 -0.688018
vn -0.763003 0.602072 -0.211290
vn -0.733287 0.597259 -0.297235
vn -0.664060 0.378345 -0.638827
vn -0.619471 0.221362 -0.751621
vn -0.744755 0.621632 -0.241772
vn -0.556475 0.343631 -0.752989
vn -0.598760 0.416290 -0.678149
vn -0.666684 0.580662 -0.431917
vn -0.636037 0.554690 -0.502976
vn -0.622113 0.339703 -0.700297
vn -0.577296 0.445732 -0.674024
vn -0.599013 0.247464 -0.759250
vn -0.560913 0.243272 -0.789584
vn -0.533559 0.410089 -0.736827
vn -0.469502 0.525172 -0.700890
vn -0.616553 0.657268 -0.407864
vn -0.559508 0.323778 -0.756153
vn -0.510567 0.305255 -0.802902
vn -0.473287 0.360352 -0.801465
vn -0.447795 0.487969 -0.745322
vn -0.444636 0.555060 -0.699998
vn -0.576002 0.508806 -0.610858
vn -0.569072 0.639982 -0.496944
vn -0.525845 0.690871 -0.488484
vn -0.526679 0.558480 -0.633837
vn -0.549511 0.391788 -0.737481
vn -0.489576 0.304706 -0.815865
vn -0.432144 0.550953 -0.711085
vn -0.395961 0.616394 -0.675417
vn -0.465789 0.357145 -0.780121
vn -0.550355 0.417012 -0.695933
vn -0.525668 0.421556 -0.735044
vn -0.478952 0.343511 -0.804075
vn -0.407276 0.410151 -0.815368
vn -0.378833 0.446369 -0.807228
vn -0.347579 0.444348 -0.806150
vn -0.461439 0.326262 -0.784099
vn -0.448062 0.705016 -0.526213
vn -0.384810 0.668643 -0.607033
vn -0.467026 0.500294 -0.714498
vn -0.408105 0.372091 -0.831751
vn -0.329179 0.525230 -0.782753
vn -0.427387 0.620890 -0.652938
vn -0.121482 -0.014132 -0.926540
vn -0.009988 0.149099 -0.956979
vn -0.475223 0.458790 -0.688657
vn -0.447360 0.433472 -0.777496
vn -0.324880 0.474349 -0.816091
vn -0.342077 0.543298 -0.764906
vn -0.435317 0.640660 -0.630008
vn -0.407508 0.670641 -0.613734
vn -0.100217 -0.102844 -0.923543
vn -0.250886 0.343107 -0.824863
vn -0.189013 0.334207 -0.877283
vn -0.406647 0.440558 -0.789297
vn -0.357057 0.387343 -0.847223
vn -0.385763 0.366506 -0.842916
vn -0.341982 0.391083 -0.853675
vn -0.310096 0.497439 -0.809685
vn -0.369286 0.392470 -0.840306
vn -0.256609 0.556027 -0.786257
vn -0.416164 0.577661 -0.701258
vn -0.423555 0.665682 -0.610641
vn 0.078975 -0.073990 -0.952825
vn -0.384589 0.472994 -0.789054
vn -0.299294 0.507605 -0.807135
vn -0.395511 0.588719 -0.701228
vn 0.006250 0.149133 -0.966015
vn 0.243928 -0.112341 -0.903227
vn -0.127188 0.121413 -0.957028
vn -0.313141 0.426772 -0.836946
vn -0.450452 0.434966 -0.772584
vn -0.389136 0.397667 -0.827319
vn -0.288404 0.491214 -0.818073
vn -0.147565 0.523093 -0.836257
vn -0.459693 0.629445 -0.624333
vn -0.147410 0.205445 -0.952009
vn -0.089975 0.190558 -0.925021
vn -0.253288 0.258613 -0.910544
vn -0.341391 0.320181 -0.868653
vn -0.389897 0.399017 -0.822345
vn -0.100392 0.478236 -0.861715
vn -0.096888 0.583438 -0.804382
vn -0.410397 0.653268 -0.633699
vn -0.448939 0.586768 -0.671039
vn -0.443039 0.629450 -0.635400
vn -0.136323 0.263700 -0.923467
vn -0.112563 0.079651 -0.950423
vn -0.218291 0.027424 -0.960934
vn -0.258936 0.220641 -0.930700
vn -0.409043 0.482608 -0.766822
vn -0.529066 0.235008 -0.805519
vn -0.290614 0.425334 -0.851831
vn 0.041565 0.534539 -0.837861
vn -0.410916 0.577707 -0.699806
vn -0.316501 0.551403 -0.766614
vn -0.363639 0.074424 -0.886519
vn -0.454080 0.492855 -0.672654
vn -0.498345 0.162692 -0.823545
vn -0.400847 0.446713 -0.776978
vn -0.135983 0.512622 -0.835656
vn -0.358516 0.519789 -0.770032
vn -0.295912 0.585214 -0.746106
vn -0.545908 0.212409 -0.768579
vn -0.531793 0.463216 -0.650348
vn -0.488128 0.269053 -0.751372
vn -0.198150 0.502609 -0.836915
vn -0.593616 0.243813 -0.740474
vn 0.045656 0.474170 -0.877084
vn 0.048460 0.498601 -0.862325
vn 0.187466 0.545317 -0.813827
vn -0.433001 0.512709 -0.740399
vn -0.293670 0.516226 -0.804480
vn -0.628513 -0.118873 -0.739707
vn -0.048532 0.256204 -0.842108
vn -0.361688 0.293827 -0.799587
vn -0.640034 0.602068 -0.443851
vn -0.166658 0.554036 -0.796686
vn -0.392709 0.566742 -0.678098
vn -0.774850 0.262181 -0.526418
vn 0.036261 0.544684 -0.825412
vn 0.078941 0.566481 -0.817002
vn -0.394941 0.549695 -0.733808
vn -0.355750 0.511073 -0.780676
vn -0.304703 0.518859 -0.798328
vn -0.683354 0.051500 -0.682350
vn -0.586860 0.382123 -0.707447
vn -0.627562 0.490640 -0.543904
vn 0.043817 0.515861 -0.838286
vn -0.675300 0.554855 -0.371990
vn -0.773945 0.393102 -0.411404
vn 0.106249 0.476021 -0.870126
vn -0.379041 0.546313 -0.744710
vn -0.671546 -0.178270 -0.712874
vn -0.749322 0.600528 -0.238265
vn -0.281122 0.803386 -0.488585
vn 0.042207 0.725106 -0.614303
vn -0.503177 0.782448 -0.282692
vn -0.835769 0.464171 -0.232893
vn 0.189354 0.515239 -0.834764
vn 0.257243 0.567025 -0.776908
vn -0.604456 0.753122 -0.195450
vn -0.127944 0.910308 -0.342610
vn 0.225307 0.735516 -0.590593
vn -0.254961 0.903499 -0.286681
vn 0.080479 0.929015 -0.352127
vn -0.389612 0.870154 -0.272302
vn -0.034786 0.941545 -0.322775
vn -0.123315 0.940156 -0.307206
vn 0.079438 0.950822 -0.299378
vn -0.746714 -0.358586 -0.534728
vn -0.746714 -0.358586 -0.534728
vn -0.637430 -0.492817 -0.592296
vn -0.838346 -0.246035 -0.486459
vn -0.362370 0.634466 -0.477440
vn 0.031982 0.722946 -0.412184
vn 0.319444 0.918075 -0.193513
vn -0.641083 0.418100 -0.564593
vn 0.482867 0.799971 -0.277441
vn -0.180340 0.814987 -0.465608
vn 0.392772 0.817040 -0.396082
vn -0.686419 0.377005 -0.488445
vn -0.194670 0.684631 -0.459395
vn -0.333078 0.598774 -0.592918
vn -0.894522 -0.092072 -0.413306
vn -0.550829 0.611768 -0.359492
vn -0.669060 0.202657 -0.594071
vn -0.222253 0.744513 -0.517973
vn -0.903454 -0.012498 -0.392607
vn -0.893803 -0.022442 -0.422646
vn -0.718782 0.396479 -0.428873
vn -0.343244 0.677142 -0.502473
vn -0.912605 0.117913 -0.325387
vn -0.835941 0.210187 -0.449928
vn 0.066574 0.858873 -0.464232
vn -0.909673 0.198051 -0.318065
vn -0.905512 0.095470 -0.364884
vn -0.350618 0.695770 -0.517361
vn -0.905388 0.287944 -0.277548
vn -0.888951 0.053400 -0.418710
vn 0.005591 0.763074 -0.503267
vn -0.773946 0.376185 -0.465048
vn -0.775680 0.273282 -0.537573
vn -0.848035 0.040517 -0.454937
vn 0.340140 0.849682 -0.401633
vn -0.550107 0.532078 -0.550451
vn -0.751087 0.195629 -0.489252
vn -0.119161 0.670631 -0.560571
vn -0.868202 0.118086 -0.385850
vn -0.003187 0.000000 -0.854083
vn -0.320465 -0.633361 -0.585001
vn -0.440606 -0.092895 -0.463349
vn -0.683927 -0.553746 0.037110
vn -0.400818 0.720498 -0.315220
vn -0.771791 0.218911 -0.112372
vn -0.504260 -0.169412 -0.773368
vn -0.227678 0.052091 -0.774555
vn -0.121451 0.319926 -0.706093
vn 0.113672 0.799129 -0.339758
vn -0.497940 0.118120 -0.757122
vn -0.389821 -0.167761 -0.873247
vn 0.226596 0.867705 -0.306050
vn 0.111693 0.747690 -0.445661
vn -0.012663 0.613645 -0.666254
vn -0.784306 0.158388 -0.581960
vn -0.704452 0.072166 -0.660077
vn -0.212047 -0.257136 -0.869722
vn 0.265623 0.957100 -0.113410
vn -0.585000 0.126135 -0.756213
vn 0.265479 -0.560879 -0.756542
vn 0.460104 0.715459 -0.100763
vn -0.644143 0.037177 -0.723014
vn 0.288130 -0.551540 -0.700669
vn 0.274650 0.952311 -0.132933
vn -0.598698 -0.105097 -0.775387
vn -0.212868 -0.322202 -0.880161
vn -0.676426 0.039154 -0.734065
vn -0.157608 -0.405290 -0.875035
vn -0.490579 -0.105416 -0.849835
vn 0.384420 -0.602655 -0.668352
vn 0.518409 0.779009 -0.143575
vn 0.802142 0.456641 -0.280104
vn 0.332607 0.782040 -0.026775
vn 0.198321 0.733334 0.289994
vn 0.839032 0.432746 0.291789
vn 0.540791 0.566333 0.466304
vn 0.906245 0.142353 0.288488
vn 0.956953 0.084706 0.228901
vn 0.074893 0.044720 0.939099
vn -0.280125 -0.058952 0.834843
vn -0.315664 -0.074765 0.931870
vn -0.583171 -0.137060 0.749136
vn -0.875876 0.010188 0.476079
vn -0.656638 -0.147894 0.634658
vn -0.370446 -0.446648 0.781503
vn -0.887519 0.071545 0.455182
vn -0.520941 -0.624433 0.549424
vn -0.344544 -0.681388 0.623389
vn -0.585440 -0.707472 0.338837
vn 0.118836 -0.056041 0.976270
vn -0.034951 -0.070142 0.977444
vn 0.047671 0.269224 0.951109
vn 0.157860 0.231785 0.953310
vn -0.117805 0.181425 0.957942
vn -0.238898 -0.147777 0.953579
vn 0.091293 0.505021 0.847842
vn 0.011386 0.429294 0.895172
vn -0.104332 0.335358 0.930093
vn -0.187122 -0.159816 0.955669
vn 0.103933 0.669941 0.691268
vn -0.169869 0.086435 0.970630
vn 0.069070 0.438802 0.884272
vn 0.032006 0.743355 0.613532
vn 0.165043 0.558632 0.807922
vn 0.045703 0.166713 0.958941
vn 0.069073 0.321680 0.930596
vn 0.205338 -0.170163 0.936493
vn 0.155130 0.855100 0.438516
vn 0.373021 0.726707 0.533414
vn 0.133764 0.363978 0.915157
vn 0.466828 0.561764 0.626429
vn 0.246946 -0.288180 0.917812
vn 0.429133 0.242606 0.838883
vn 0.413002 0.464970 0.724511
vn 0.349498 0.255298 0.870076
vn 0.438201 0.094288 0.867493
vn 0.330435 -0.213667 0.893080
vn 0.702326 0.578265 0.238898
vn 0.323225 0.302247 0.872767
vn 0.780431 0.492324 0.261928
vn 0.547141 0.191065 0.807140
vn 0.651670 0.125057 0.741820
vn 0.637722 0.145443 0.748250
vn 0.409587 -0.066911 0.875172
vn 0.579845 0.126871 0.792941
vn 0.664317 0.121521 0.732689
vn 0.604508 0.122911 0.780322
vn 0.286581 -0.364673 0.884346
vn 0.428502 0.185971 0.867587
vn 0.407601 0.156694 0.888234
vn 0.622166 0.116371 0.765411
vn 0.648004 0.186758 0.732400
vn 0.678991 0.152699 0.713699
vn 0.061670 -0.058603 0.965347
vn 0.156908 0.101072 0.969113
vn 0.482918 0.025859 0.866871
vn 0.551224 0.246045 0.790214
vn 0.227730 -0.014703 0.953072
vn 0.617251 0.260144 0.736717
vn 0.536201 0.044171 0.839291
vn -0.144958 -0.065459 0.962364
vn 0.370324 -0.062201 0.908250
vn 0.560508 0.156819 0.809191
vn 0.564310 0.229117 0.777606
vn -0.348982 -0.097095 0.913592
vn 0.029829 -0.142251 0.977014
vn 0.651576 0.233301 0.711287
vn 0.366448 0.042158 0.911735
vn -0.506848 -0.117827 0.853945
vn 0.468843 0.097919 0.861265
vn 0.695559 0.287960 0.653558
vn -0.149201 -0.185941 0.966309
vn 0.100415 -0.011847 0.984250
vn 0.567660 0.175086 0.783449
vn 0.209620 0.009354 0.971546
vn 0.599936 0.299251 0.731078
vn -0.111218 -0.247158 0.955933
vn 0.035813 -0.237391 0.956611
vn 0.297898 0.055577 0.941771
vn 0.528989 0.315603 0.771101
vn -0.066878 -0.346755 0.921933
vn 0.087685 -0.028831 0.983822
vn 0.167512 -0.010768 0.972903
vn 0.171908 -0.019168 0.979760
vn 0.539019 0.319407 0.774763
vn 0.215770 -0.110769 0.960075
vn 0.353616 0.216723 0.901248
vn 0.146558 0.091588 0.976169
vn 0.343802 0.268718 0.886925
vn 0.522833 0.302764 0.789043
vn 0.074176 -0.311318 0.938148
vn 0.031547 0.023505 0.996875
vn 0.445701 0.253154 0.850250
vn 0.461095 0.437832 0.731876
vn 0.059906 -0.028275 0.983181
vn -0.049751 0.034153 0.979638
vn 0.145250 0.068065 0.962553
vn -0.366798 -0.054680 0.866864
vn -0.182272 0.032508 0.980000
vn 0.305821 0.144008 0.922336
vn -0.290789 -0.063897 0.939233
vn -0.219718 -0.038067 0.969808
vn 0.079519 -0.074732 0.985606
vn 0.041535 -0.125200 0.981494
vn -0.359277 -0.119996 0.912118
vn -0.059497 -0.168003 0.971724
vn -0.350640 -0.171099 0.915971
vn -0.218392 -0.183622 0.942576
vn 0.020989 -0.003253 0.979119
vn -0.075077 -0.162499 0.941699
vn -0.424194 -0.167943 0.883172
vn -0.001355 -0.339871 0.939390
vn -0.454859 -0.201929 0.866546
vn -0.416164 -0.237254 0.877042
vn -0.461981 -0.176407 0.869161
vn -0.464411 -0.172722 0.868614
vn -0.493764 -0.256181 0.828510
vn -0.482112 -0.304628 0.819725
vn -0.538186 -0.225735 0.799516
vn -0.588992 -0.204965 0.757236
vn -0.320999 -0.155202 0.902733
vn -0.366615 -0.174964 0.844466
vn -0.432667 -0.292618 0.848206
vn -0.237648 -0.102690 0.912790
vn -0.548870 -0.034028 0.808219
vn -0.538743 -0.297884 0.784017
vn -0.290096 -0.363576 0.874291
vn -0.002219 -0.271063 0.932084
vn -0.129580 -0.124283 0.965175
vn 0.174346 -0.168403 0.961009
vn -0.464991 -0.354190 0.809015
vn -0.548931 -0.255101 0.794939
vn -0.402305 -0.428067 0.800484
vn 0.133678 -0.055709 0.972715
vn -0.539183 -0.409839 0.725045
vn -0.657491 -0.265330 0.694845
vn -0.212524 -0.588181 0.758819
vn -0.129287 -0.509855 0.842834
vn 0.069300 -0.443341 0.861599
vn 0.067680 0.003719 0.983703
vn 0.111090 -0.052030 0.965943
vn -0.512234 -0.476975 0.705626
vn -0.617934 -0.353589 0.688131
vn -0.321488 -0.685738 0.638433
vn -0.047508 -0.562807 0.817271
vn 0.084527 -0.254599 0.932803
vn 0.151676 0.069119 0.972097
vn -0.465900 -0.547095 0.687190
vn -0.569911 -0.529455 0.627848
vn -0.561775 -0.521089 0.642248
vn -0.775934 -0.256487 0.576316
vn -0.220079 -0.686237 0.665259
vn -0.314299 -0.529271 0.732398
vn -0.300051 -0.251122 0.868571
vn -0.241776 -0.074178 0.916432
vn -0.549752 -0.554705 0.622792
vn -0.413968 -0.704062 0.573311
vn -0.595041 -0.339988 0.718781
vn -0.502082 -0.536473 0.658347
vn 0.734978 -0.004239 0.514292
vn 0.577752 0.004879 0.657925
vn 0.296814 -0.188776 0.852243
vn 0.888975 -0.215613 0.209873
vn 0.304312 -0.123714 0.841914
vn 0.768367 -0.255964 0.583998
vn -0.144058 -0.299415 0.914463
vn 0.393961 -0.057095 0.868917
vn 0.492950 -0.646997 0.363973
vn -0.134492 -0.216854 0.895880
vn 0.030324 -0.278004 0.849657
vn 0.163518 -0.306979 0.775071
vn -0.261953 -0.350682 0.879767
vn -0.018913 -0.185504 0.923188
vn -0.269819 -0.479761 0.773913
vn 0.176142 -0.481213 0.787515
vn -0.239197 -0.224963 0.928732
vn -0.418286 -0.246749 0.841877
vn -0.249079 -0.306292 0.898924
vn -0.221593 -0.336209 0.896608
vn -0.238020 -0.469459 0.834516
vn -0.092621 -0.447702 0.859993
vn 0.036436 -0.501951 0.832688
vn -0.368242 -0.634256 0.628038
vn -0.030559 -0.535723 0.816764
vn -0.011154 -0.591716 0.804485
vn -0.336039 -0.390666 0.810835
vn 0.104133 -0.575070 0.806356
vn -0.178095 -0.504868 0.832887
vn -0.145599 -0.110002 0.896524
vn 0.003594 -0.259466 0.940050
vn 0.266174 -0.305088 0.869260
vn 0.220859 -0.347813 0.871986
vn -0.101963 -0.365990 0.880441
vn -0.099099 0.019958 0.965144
vn -0.222326 -0.266256 0.870668
vn 0.116234 0.158776 0.970934
vn -0.007339 0.015016 0.973964
vn 0.232375 0.036432 0.952897
vn -0.172416 0.004198 0.983791
vn 0.451574 0.089617 0.855996
vn 0.209088 0.306581 0.914598
vn -0.109394 0.226586 0.947339
vn -0.204687 0.116969 0.966047
vn 0.136987 0.268037 0.951835
vn -0.002787 0.340788 0.923585
vn -0.208255 0.305104 0.925382
vn 0.187113 0.368396 0.904123
vn -0.124417 -0.539150 0.797641
vn -0.047417 -0.682835 0.687885
vn -0.163904 -0.626849 0.721714
vn 0.019613 -0.430502 0.816994
vn -0.308862 -0.749054 0.571457
vn 0.334219 -0.722027 0.545343
vn -0.356800 -0.283007 0.849793
vn 0.339383 -0.382190 0.648746
vn -0.114225 -0.760504 0.593820
vn -0.230527 -0.067009 0.949422
vn -0.407759 0.043618 0.893527
vn -0.089435 0.006050 0.963657
vn 0.475467 -0.116634 0.619504
vn 0.883282 -0.333678 0.216263
vn 0.168842 -0.036514 0.973311
vn 0.117019 -0.262440 0.924984
vn 0.525026 -0.390254 0.411181
vn -0.317617 0.133491 0.881881
vn -0.335007 0.366277 0.849262
vn -0.609866 0.138310 0.725394
vn -0.096507 0.149973 0.967034
vn -0.732998 -0.009091 0.645746
vn -0.085033 0.524907 0.804513
vn -0.664900 0.340987 0.630487
vn -0.724065 0.095915 0.659540
vn 0.106505 0.129424 0.960046
vn -0.334409 0.508293 0.781938
vn -0.567278 0.460744 0.665942
vn -0.679933 -0.003167 0.722787
vn 0.240552 0.377603 0.863411
vn -0.227530 0.688451 0.658303
vn -0.673211 0.309678 0.663287
vn -0.674536 0.054565 0.728001
vn 0.174527 0.750596 0.618845
vn 0.045613 0.849090 0.489145
vn -0.659175 0.197404 0.724337
vn -0.665882 0.445080 0.584578
vn -0.680437 -0.006857 0.726483
vn -0.098449 0.873462 0.429681
vn -0.495175 0.645530 0.546166
vn -0.665646 0.263001 0.688806
vn -0.778324 0.016005 0.627304
vn 0.250976 0.829500 0.460150
vn 0.063671 0.947327 0.277052
vn -0.568294 0.662184 0.449140
vn -0.745064 0.292346 0.579685
vn 0.068475 0.952679 0.224655
vn 0.023772 0.969539 0.171573
vn -0.083910 0.970746 0.165890
vn -0.256684 0.866794 0.361832
vn -0.724402 0.437348 0.526210
vn -0.388517 0.845474 0.324181
vn 0.174763 0.961936 0.118805
vn -0.213751 0.940686 0.169230
vn 0.010875 0.996502 0.052469
vn -0.646624 -0.224891 0.702696
vn -0.544662 -0.411580 0.710512
vn -0.455489 -0.282299 0.838966
vn -0.298033 -0.819892 0.314041
vn -0.435116 -0.731926 0.504161
vn -0.407338 -0.667018 0.581475
vn -0.220196 -0.660935 0.717095
vn -0.161911 -0.802398 0.440080
vn -0.258495 0.791918 0.227162
vn -0.570793 0.377418 0.638932
vn -0.450866 0.238034 0.810270
vn -0.361148 -0.224467 0.865549
vn -0.303087 0.343900 0.816225
vn -0.310369 -0.174966 0.898011
vn -0.130936 0.814750 0.500215
vn -0.204076 0.360547 0.797863
vn -0.105004 0.928082 0.257299
vn -0.117709 0.903548 -0.228613
vn -0.267125 0.807465 0.473575
vn -0.050870 0.242956 0.840153
vn -0.249937 0.922396 0.276543
vn -0.027295 0.619583 0.711202
vn 0.472415 0.128622 0.779539
vn 0.039952 0.725905 0.610390
vn 0.553461 -0.161821 0.797610
vn 0.484064 0.507861 0.632351
vn 0.646528 0.162654 0.721655
vn 0.606081 0.378926 0.645779
vn 0.538441 0.652497 0.515318
vn 0.410348 0.311080 0.833738
vn -0.594873 -0.140695 0.749761
vn -0.537567 -0.069192 0.812141
vn -0.596739 0.210806 0.654038
vn -0.504520 0.716893 0.189576
vn -0.776002 0.368671 0.394199
vn -0.425292 -0.041457 0.796802
vn -0.740827 0.567223 0.046006
vn -0.613109 -0.082284 0.709636
vn -0.426954 -0.311016 0.832654
vn -0.439471 0.787093 -0.309570
vn -0.246364 -0.393563 0.880966
vn -0.015674 0.902438 -0.355044
vn -0.578701 0.713257 -0.257445
vn -0.679341 0.566862 0.268759
vn -0.322558 -0.291715 0.885760
vn -0.132533 0.903888 -0.329971
vn -0.184095 0.819846 -0.486251
vn -0.648289 0.395961 0.498113
vn 0.052559 0.879060 -0.456276
vn 0.082830 0.888876 -0.447638
vn -0.589863 -0.115705 0.783366
vn -0.444677 0.719381 0.522983
vn -0.351362 0.836649 0.276605
vn -0.274887 0.844617 0.330436
vn 0.067889 0.911489 -0.147810
vn -0.106528 0.664363 0.660215
vn 0.184935 0.923983 -0.069985
vn 0.013652 0.816253 0.396778
vn 0.551852 0.458471 -0.411764
vn 0.213337 0.825421 0.355355
vn 0.126543 0.981711 0.087681
vn 0.085814 0.964582 -0.082063
vn 0.171535 0.978930 -0.005573
vn 0.113558 0.985364 -0.073448
vn 0.102539 0.972654 -0.174587
vn 0.118899 0.983223 -0.130060
vn 0.256881 0.884768 -0.338028
vn 0.128380 0.975250 -0.150142
vn 0.113481 0.985742 -0.114874
vn 0.095001 0.989182 -0.102858
vn 0.228292 0.863258 -0.432378
vn 0.308047 0.838823 -0.426149
vn 0.131972 0.985269 -0.102948
vn 0.149254 0.931116 -0.290300
vn 0.123856 0.980733 -0.112392
vn 0.225652 0.896101 -0.271017
vn 0.184425 0.891272 -0.379976
vn 0.246352 0.937762 -0.094958
vn 0.151128 0.983159 -0.039016
vn 0.225374 0.911105 -0.152089
vn 0.190089 0.917091 -0.246884
vn 0.268727 0.952755 0.052657
vn 0.162568 0.921780 -0.310611
vn 0.197753 0.974320 -0.058782
vn 0.240210 0.965939 0.029451
vn 0.199783 0.947816 0.041872
vn 0.137850 0.940506 -0.291891
vn 0.204817 0.964330 -0.124223
vn 0.143209 0.961753 -0.211830
vn 0.205122 0.962457 0.111328
vn 0.192166 0.967209 0.122047
vn 0.219460 0.948348 -0.067638
vn 0.298144 0.941883 -0.119422
vn 0.123033 0.925001 -0.356710
vn 0.297281 0.940148 -0.130389
vn 0.186948 0.971683 0.077402
vn 0.156713 0.962766 0.010962
vn 0.307034 0.944397 -0.066989
vn 0.094415 0.967406 -0.080112
vn 0.165720 0.941528 -0.285188
vn 0.279596 0.948749 -0.116028
vn 0.103176 0.988882 -0.009072
vn 0.175470 0.911438 0.319499
vn 0.224447 0.934260 -0.118744
vn 0.325510 0.923381 -0.176669
vn 0.128676 0.932119 -0.333761
vn 0.128385 0.950568 -0.216568
vn 0.190010 0.940529 -0.279155
vn 0.325738 0.928717 -0.159751
vn 0.192520 0.968808 -0.101510
vn 0.333748 0.903255 -0.252875
vn 0.014760 0.949968 0.071639
vn 0.067263 0.994775 0.008203
vn 0.167817 0.937989 -0.289580
vn 0.164122 0.947675 -0.267143
vn 0.294723 0.943928 -0.092060
vn 0.127608 0.982525 -0.076226
vn -0.058462 0.913008 -0.137354
[truncated: 601,719 more chars]
