# Supplementary material for: Assessment of Augmented Reality Glasses for Spatial Tracking and Intraoperative Annotation in Veterinary Surgery
Source: bioRxiv. 2025 Dec 29:2025.12.18.695281. Preprint. [Version 1] doi: 10.64898/2025.12.18.695281 (PMC12773008; doi:10.64898/2025.12.18.695281)
Supplement: Supplement 4 [file media-4.txt]

https://drive.google.com/drive/folders/1Koqrw4hjEsXV6bLzuH57lno_2LX66sw4?usp=drive_link
